# Supplementary material for: Genome assembly of the pioneer species Plantago major L. (Plantaginaceae) provides insight into its global distribution and adaptation to metal-contaminated soil
Source: DNA Res. 2023 May 25;30(4):dsad013. doi: 10.1093/dnares/dsad013 (PMC10254747; doi:10.1093/dnares/dsad013)
Supplement: dsad013_suppl_Supplementary_Tables [file dsad013_suppl_supplementary_tables.xlsx]

## Sheet: Supplementary Table S1 
Supplementary Table S1 All primers used in this research
Genes	primers 5'-3'
PmHISN1A-qPCRF	AAACAATCCTCGTCCAGTGC
PmHISN1A-qPCRR	CCTATCGACATTTCCGTTCAA
PmHISN1B-qPCRF	TCACTCGTGCGAATGATTTTC
PmHISN1B-qPCRR	TCACTTCCCTTCTTCTCCACG
PmHISN2-qPCRF	TGAGACTTGCTATTATACCTC
PmHISN2-qPCRR	TTGCCATTAGGACTTGTTGAA
PmHISN3A-qPCRF	AATCCAATTACTGAACAGAACA
PmHISN3A-qPCRR	CTTGAGAAGCAAAAAAGGATGT
PmHISN3B-qPCRF	CAATTCAGATAACGCCTTGAC
PmHISN3B-qPCRR	AAGTCTCTGTTTCGCCACTAA
PmHISN4-qPCRF	AAGTGGTGAAGTAGGTCTTT
PmHISN4-qPCRR	TCACATCAAGGCAAGCAATC
PmHISN5-qPCRF	TTACACGGTTCGGAGATTTC
PmHISN5-qPCRR	AACTAAGGACTGGAAGAAGT
PmHISN6-qPCRF	GATGTGGTGCTGATGAACTT
PmHISN6-qPCRR	AACTGAAGTCTGGATTACGA
PmHISN7-qPCRF	CTATATGGCTGTGACTGTTATG
PmHISN7-qPCRR	GGGTATCAGGGCTAAGAAA
PmHISN8-qPCRF	AATACACTACGAATTGCTCAA
PmHISN8-qPCRR	CTCTACTCCTCACATCATCA
PmACT2-F	AGCACCCGATCCTGTTGACT
PmACT2-R	AGCCTGAATAGCGACATACATG

## Sheet: Supplementary Table S2
Supplementary Table S2 Nanopore sequencing metrics of clean reads
Library ID	Total clean reads (bp)	Number of total clean reads	Mean length (bp)	Max length (bp)	N50 length (bp)
NPL-01	31115188050	1222214	25458	170373	33404
NPL-02	19143718739	737146	25970	166778	33233
NPL-03	46399531682	1832503	25320	203819	32247
Total	96658438471	3791863	25491	203819	32813

## Sheet: Supplementary Table S3
Supplementary Table S3 The SSR distribution statistics
	Number / Size
Total examined sequences	495 / 671,285,226
Total identified SSR	3896659
Sequences contain SSR	495
Compound format	2069138

## Sheet: Supplementary Table S4
Supplementary Table S4 Repeat elements statistics
Class	Order	Type	Number	Total length(bp)	Percentage(%) of genome
Class I			419949	329695209	49.11
	LTR		400150	312754879	46.59
		Unknown	159676	85758965	12.78
		Gypsy	117927	99631977	14.84
		Copia	111557	121709041	18.13
		Cassandra	6330	1380109	0.21
		Pao	1570	1519312	0.23
		Caulimovirus	2850	2714596	0.4
		Other	240	40879	0.01
	LINE		19606	16920551	2.52
		L1	15529	12164770	1.81
		I-Jockey	2531	4330825	0.65
		Other	1546	424956	0.06
	SINE		193	19779	0
		Other	193	19779	0
Class II			110440	43066958	6.42
	DNA		71113	29668049	4.42
		MULE-MuDR	10301	2083015	0.31
		CMC-EnSpm	27802	16388848	2.44
		TcMar-Stowaway	5503	783378	0.12
		PIF-Harbinger	5879	2847626	0.42
		hAT-Ac	6796	1255706	0.19
		MuLE-MuDR	5859	3458776	0.52
		Unknown	1995	795932	0.12
		Other	6978	2054768	0.31
	RC		18244	9200657	1.37
		Helitron	18181	9199057	1.37
		Other	63	1600	0
	MITE		21083	4198252	0.63
		Unknown	21083	4198252	0.63
Total TEs			530389	372762167	55.53
Simple repeats			12792	1880953	0.28
Unknown			282794	94728717	14.11
Other			236	456100	0.07
Low complexity			23	1765	0
Total Repeats			826234	469829702	69.99

## Sheet: Supplementary Table S5
Supplementary Table S5 ncRNA annotation statistics
	Type	Number	Total length(bp)	Percentage(%) of genome
ncRNA	rRNA	2006	73347	0.02
	tRNA	1812	56995	0.14
	ncRNA	1614	98677	0.03
	regulatory	19	850	0

## Sheet: Supplementary Table S6
Supplementary Table S6 The whole-genome tandem gene duplicates of P. major
evm.model.Contig1.7	evm.model.Contig1.8
evm.model.Contig115.1	evm.model.Contig115.2
evm.model.Contig117.1	evm.model.Contig117.3
evm.model.Contig117.9	evm.model.Contig117.10
evm.model.Contig118.11	evm.model.Contig118.12
evm.model.Contig12.7	evm.model.Contig12.8
evm.model.Contig120.3	evm.model.Contig120.4
evm.model.Contig122.11	evm.model.Contig122.12
evm.model.Contig122.2	evm.model.Contig122.3
evm.model.Contig122.6	evm.model.Contig122.7
evm.model.Contig141.3	evm.model.Contig141.4
evm.model.Contig143.1	evm.model.Contig143.2
evm.model.Contig158.11	evm.model.Contig158.12
evm.model.Contig16.4	evm.model.Contig16.5
evm.model.Contig175.2	evm.model.Contig175.3
evm.model.Contig178.15	evm.model.Contig178.16
evm.model.Contig189.9	evm.model.Contig189.10
evm.model.Contig189.4	evm.model.Contig189.5
evm.model.Contig196.6	evm.model.Contig196.7
evm.model.Contig205.3	evm.model.Contig205.4
evm.model.Contig205.5	evm.model.Contig205.6
evm.model.Contig213.11	evm.model.Contig213.12
evm.model.Contig213.14	evm.model.Contig213.15
evm.model.Contig213.16	evm.model.Contig213.17
evm.model.Contig238.1	evm.model.Contig238.2
evm.model.Contig244.5	evm.model.Contig244.6
evm.model.Contig244.6	evm.model.Contig244.7
evm.model.Contig25.3	evm.model.Contig25.4
evm.model.Contig251.1	evm.model.Contig251.2
evm.model.Contig251.2	evm.model.Contig251.6
evm.model.Contig263.2	evm.model.Contig263.4
evm.model.Contig298.1	evm.model.Contig298.3
evm.model.Contig304.9	evm.model.Contig304.10
evm.model.Contig305.1	evm.model.Contig305.2
evm.model.Contig321.1	evm.model.Contig321.2
evm.model.Contig326.7	evm.model.Contig326.8
evm.model.Contig326.8	evm.model.Contig326.9
evm.model.Contig329.10	evm.model.Contig329.11
evm.model.Contig329.2	evm.model.Contig329.3
evm.model.Contig329.5	evm.model.Contig329.6
evm.model.Contig329.6	evm.model.Contig329.7
evm.model.Contig344.3	evm.model.Contig344.4
evm.model.Contig372.2	evm.model.Contig372.3
evm.model.Contig376.5	evm.model.Contig376.6
evm.model.Contig386.5	evm.model.Contig386.6
evm.model.Contig392.1	evm.model.Contig392.3
evm.model.Contig392.13	evm.model.Contig392.14
evm.model.Contig397.5	evm.model.Contig397.6
evm.model.Contig4.39	evm.model.Contig4.40
evm.model.Contig40.5	evm.model.Contig40.6
evm.model.Contig422.1	evm.model.Contig422.2
evm.model.Contig423.4	evm.model.Contig423.5
evm.model.Contig425.2	evm.model.Contig425.3
evm.model.Contig437.5	evm.model.Contig437.6
evm.model.Contig450.2	evm.model.Contig450.3
evm.model.Contig450.3	evm.model.Contig450.4
evm.model.Contig450.4	evm.model.Contig450.5
evm.model.Contig461.11	evm.model.Contig461.13
evm.model.Contig464.8	evm.model.Contig464.9
evm.model.Contig467.10	evm.model.Contig467.11
evm.model.Contig474.7	evm.model.Contig474.8
evm.model.Contig52.9	evm.model.Contig52.10
evm.model.Contig53.5	evm.model.Contig53.6
evm.model.Contig60.2	evm.model.Contig60.3
evm.model.Contig69.2	evm.model.Contig69.3
evm.model.Contig69.3	evm.model.Contig69.4
evm.model.Contig80.4	evm.model.Contig80.5
evm.model.Contig83.2	evm.model.Contig83.4
evm.model.Contig83.5	evm.model.Contig83.6
evm.model.Contig88.7	evm.model.Contig88.8
evm.model.Contig93.6	evm.model.Contig93.7
evm.model.LG01.101	evm.model.LG01.102
evm.model.LG01.1010	evm.model.LG01.1011
evm.model.LG01.1012	evm.model.LG01.1013
evm.model.LG01.1013	evm.model.LG01.1014
evm.model.LG01.102	evm.model.LG01.103
evm.model.LG01.1050	evm.model.LG01.1051
evm.model.LG01.1051	evm.model.LG01.1052
evm.model.LG01.1055	evm.model.LG01.1056
evm.model.LG01.1056	evm.model.LG01.1058
evm.model.LG01.106	evm.model.LG01.107
evm.model.LG01.1062	evm.model.LG01.1063
evm.model.LG01.1071	evm.model.LG01.1072
evm.model.LG01.1074	evm.model.LG01.1075
evm.model.LG01.1075	evm.model.LG01.1076
evm.model.LG01.1077	evm.model.LG01.1078
evm.model.LG01.1106	evm.model.LG01.1107
evm.model.LG01.1127	evm.model.LG01.1128
evm.model.LG01.1136	evm.model.LG01.1137
evm.model.LG01.1180	evm.model.LG01.1181
evm.model.LG01.1198	evm.model.LG01.1199
evm.model.LG01.1204	evm.model.LG01.1205
evm.model.LG01.122	evm.model.LG01.123
evm.model.LG01.1235	evm.model.LG01.1236
evm.model.LG01.1236	evm.model.LG01.1237
evm.model.LG01.1246	evm.model.LG01.1247
evm.model.LG01.128	evm.model.LG01.129
evm.model.LG01.1291	evm.model.LG01.1292
evm.model.LG01.1292	evm.model.LG01.1293
evm.model.LG01.1302	evm.model.LG01.1303
evm.model.LG01.1313	evm.model.LG01.1314
evm.model.LG01.1319	evm.model.LG01.1320
evm.model.LG01.1320	evm.model.LG01.1321
evm.model.LG01.1321	evm.model.LG01.1322
evm.model.LG01.1330	evm.model.LG01.1331
evm.model.LG01.1342	evm.model.LG01.1343
evm.model.LG01.1343	evm.model.LG01.1344
evm.model.LG01.1353	evm.model.LG01.1354
evm.model.LG01.1379	evm.model.LG01.1380
evm.model.LG01.1419	evm.model.LG01.1420
evm.model.LG01.1451	evm.model.LG01.1452
evm.model.LG01.1452	evm.model.LG01.1453
evm.model.LG01.1460	evm.model.LG01.1461
evm.model.LG01.1461	evm.model.LG01.1462
evm.model.LG01.1507	evm.model.LG01.1508
evm.model.LG01.1508	evm.model.LG01.1509
evm.model.LG01.1517	evm.model.LG01.1518
evm.model.LG01.1531	evm.model.LG01.1532
evm.model.LG01.1538	evm.model.LG01.1539
evm.model.LG01.1550	evm.model.LG01.1551
evm.model.LG01.1562	evm.model.LG01.1563
evm.model.LG01.1592	evm.model.LG01.1593
evm.model.LG01.1601	evm.model.LG01.1602
evm.model.LG01.1602	evm.model.LG01.1603
evm.model.LG01.1607	evm.model.LG01.1608
evm.model.LG01.1608	evm.model.LG01.1609
evm.model.LG01.1609	evm.model.LG01.1610
evm.model.LG01.1610	evm.model.LG01.1611
evm.model.LG01.1612	evm.model.LG01.1613
evm.model.LG01.162	evm.model.LG01.163
evm.model.LG01.1663	evm.model.LG01.1664
evm.model.LG01.1667	evm.model.LG01.1668
evm.model.LG01.167	evm.model.LG01.168
evm.model.LG01.168	evm.model.LG01.169
evm.model.LG01.1681	evm.model.LG01.1682
evm.model.LG01.1682	evm.model.LG01.1683
evm.model.LG01.1683	evm.model.LG01.1684
evm.model.LG01.1726	evm.model.LG01.1727
evm.model.LG01.1745	evm.model.LG01.1746
evm.model.LG01.1751	evm.model.LG01.1752
evm.model.LG01.1752	evm.model.LG01.1753
evm.model.LG01.1758	evm.model.LG01.1759
evm.model.LG01.1767	evm.model.LG01.1768
evm.model.LG01.177	evm.model.LG01.178
evm.model.LG01.1773	evm.model.LG01.1774
evm.model.LG01.1774	evm.model.LG01.1775
evm.model.LG01.1776	evm.model.LG01.1777
evm.model.LG01.1777	evm.model.LG01.1778
evm.model.LG01.1778	evm.model.LG01.1779
evm.model.LG01.1788	evm.model.LG01.1789
evm.model.LG01.179	evm.model.LG01.180
evm.model.LG01.1792	evm.model.LG01.1793
evm.model.LG01.1799	evm.model.LG01.1800
evm.model.LG01.180	evm.model.LG01.182
evm.model.LG01.1801	evm.model.LG01.1802
evm.model.LG01.1808	evm.model.LG01.1809
evm.model.LG01.182	evm.model.LG01.183
evm.model.LG01.1846	evm.model.LG01.1847
evm.model.LG01.1847	evm.model.LG01.1848
evm.model.LG01.1848	evm.model.LG01.1849
evm.model.LG01.1849	evm.model.LG01.1850
evm.model.LG01.1850	evm.model.LG01.1851
evm.model.LG01.1866	evm.model.LG01.1867
evm.model.LG01.1867	evm.model.LG01.1868
evm.model.LG01.1868	evm.model.LG01.1869
evm.model.LG01.1869	evm.model.LG01.1870
evm.model.LG01.1889	evm.model.LG01.1890
evm.model.LG01.1900	evm.model.LG01.1901
evm.model.LG01.1917	evm.model.LG01.1918
evm.model.LG01.195	evm.model.LG01.196
evm.model.LG01.196	evm.model.LG01.197
evm.model.LG01.201	evm.model.LG01.202
evm.model.LG01.2021	evm.model.LG01.2022
evm.model.LG01.2030	evm.model.LG01.2031
evm.model.LG01.2043	evm.model.LG01.2044
evm.model.LG01.2048	evm.model.LG01.2049
evm.model.LG01.2049	evm.model.LG01.2050
evm.model.LG01.2078	evm.model.LG01.2079
evm.model.LG01.2086	evm.model.LG01.2087
evm.model.LG01.2087	evm.model.LG01.2088
evm.model.LG01.21	evm.model.LG01.22
evm.model.LG01.2107	evm.model.LG01.2108
evm.model.LG01.2114	evm.model.LG01.2115
evm.model.LG01.2178	evm.model.LG01.2179
evm.model.LG01.2202	evm.model.LG01.2203
evm.model.LG01.2256	evm.model.LG01.2257
evm.model.LG01.2257	evm.model.LG01.2258
evm.model.LG01.2258	evm.model.LG01.2259
evm.model.LG01.2263	evm.model.LG01.2264
evm.model.LG01.2268	evm.model.LG01.2269
evm.model.LG01.227	evm.model.LG01.228
evm.model.LG01.228	evm.model.LG01.229
evm.model.LG01.2283	evm.model.LG01.2284
evm.model.LG01.2285	evm.model.LG01.2286
evm.model.LG01.2289	evm.model.LG01.2290
evm.model.LG01.229	evm.model.LG01.230
evm.model.LG01.2295	evm.model.LG01.2296
evm.model.LG01.2298	evm.model.LG01.2299
evm.model.LG01.230	evm.model.LG01.231
evm.model.LG01.2324	evm.model.LG01.2325
evm.model.LG01.2336	evm.model.LG01.2337
evm.model.LG01.2337	evm.model.LG01.2338
evm.model.LG01.2338	evm.model.LG01.2339
evm.model.LG01.235	evm.model.LG01.236
evm.model.LG01.2356	evm.model.LG01.2357
evm.model.LG01.2360	evm.model.LG01.2361
evm.model.LG01.2383	evm.model.LG01.2384
evm.model.LG01.2384	evm.model.LG01.2385
evm.model.LG01.2388	evm.model.LG01.2389
evm.model.LG01.2389	evm.model.LG01.2390
evm.model.LG01.2390	evm.model.LG01.2391
evm.model.LG01.2391	evm.model.LG01.2392
evm.model.LG01.2393	evm.model.LG01.2394
evm.model.LG01.2398	evm.model.LG01.2399
evm.model.LG01.24	evm.model.LG01.25
evm.model.LG01.2429	evm.model.LG01.2430
evm.model.LG01.2436	evm.model.LG01.2437
evm.model.LG01.2437	evm.model.LG01.2438
evm.model.LG01.2438	evm.model.LG01.2439
evm.model.LG01.2439	evm.model.LG01.2440
evm.model.LG01.2444	evm.model.LG01.2445
evm.model.LG01.2482	evm.model.LG01.2483
evm.model.LG01.25	evm.model.LG01.26
evm.model.LG01.2530	evm.model.LG01.2531
evm.model.LG01.2531	evm.model.LG01.2532
evm.model.LG01.2534	evm.model.LG01.2535
evm.model.LG01.2535	evm.model.LG01.2536
evm.model.LG01.2538	evm.model.LG01.2539
evm.model.LG01.2546	evm.model.LG01.2547
evm.model.LG01.2551	evm.model.LG01.2552
evm.model.LG01.2583	evm.model.LG01.2584
evm.model.LG01.2585	evm.model.LG01.2586
evm.model.LG01.2647	evm.model.LG01.2648
evm.model.LG01.2673	evm.model.LG01.2674
evm.model.LG01.2691	evm.model.LG01.2692
evm.model.LG01.2711	evm.model.LG01.2712
evm.model.LG01.2714	evm.model.LG01.2715
evm.model.LG01.2748	evm.model.LG01.2749
evm.model.LG01.2758	evm.model.LG01.2759
evm.model.LG01.2769	evm.model.LG01.2770
evm.model.LG01.2772	evm.model.LG01.2773
evm.model.LG01.2775	evm.model.LG01.2776
evm.model.LG01.2789	evm.model.LG01.2790
evm.model.LG01.2833	evm.model.LG01.2834
evm.model.LG01.2851	evm.model.LG01.2852
evm.model.LG01.2854	evm.model.LG01.2855
evm.model.LG01.2869	evm.model.LG01.2870
evm.model.LG01.2870	evm.model.LG01.2871
evm.model.LG01.2874	evm.model.LG01.2875
evm.model.LG01.2886	evm.model.LG01.2887
evm.model.LG01.2902	evm.model.LG01.2903
evm.model.LG01.2914	evm.model.LG01.2915
evm.model.LG01.2922	evm.model.LG01.2923
evm.model.LG01.2932	evm.model.LG01.2933
evm.model.LG01.2966	evm.model.LG01.2967
evm.model.LG01.2967	evm.model.LG01.2968
evm.model.LG01.299	evm.model.LG01.300
evm.model.LG01.2994	evm.model.LG01.2995
evm.model.LG01.300	evm.model.LG01.301
evm.model.LG01.3011	evm.model.LG01.3012
evm.model.LG01.3018	evm.model.LG01.3019
evm.model.LG01.3146	evm.model.LG01.3147
evm.model.LG01.3214	evm.model.LG01.3215
evm.model.LG01.3243	evm.model.LG01.3244
evm.model.LG01.3246	evm.model.LG01.3247
evm.model.LG01.3248	evm.model.LG01.3249
evm.model.LG01.3302	evm.model.LG01.3303
evm.model.LG01.3357	evm.model.LG01.3358
evm.model.LG01.3376	evm.model.LG01.3377
evm.model.LG01.3378	evm.model.LG01.3379
evm.model.LG01.3384	evm.model.LG01.3385
evm.model.LG01.3385	evm.model.LG01.3386
evm.model.LG01.3434	evm.model.LG01.3435
evm.model.LG01.3487	evm.model.LG01.3488
evm.model.LG01.3496	evm.model.LG01.3497
evm.model.LG01.3510	evm.model.LG01.3511
evm.model.LG01.352	evm.model.LG01.353
evm.model.LG01.3527	evm.model.LG01.3528
evm.model.LG01.3592	evm.model.LG01.3593
evm.model.LG01.360	evm.model.LG01.361
evm.model.LG01.3600	evm.model.LG01.3601
evm.model.LG01.366	evm.model.LG01.367
evm.model.LG01.367	evm.model.LG01.368
evm.model.LG01.3686	evm.model.LG01.3687
evm.model.LG01.3717	evm.model.LG01.3718
evm.model.LG01.3735	evm.model.LG01.3738
evm.model.LG01.3740	evm.model.LG01.3741
evm.model.LG01.3791	evm.model.LG01.3792
evm.model.LG01.38	evm.model.LG01.39
evm.model.LG01.3857	evm.model.LG01.3858
evm.model.LG01.386	evm.model.LG01.387
evm.model.LG01.387	evm.model.LG01.388
evm.model.LG01.388	evm.model.LG01.389
evm.model.LG01.3901	evm.model.LG01.3902
evm.model.LG01.3902	evm.model.LG01.3903
evm.model.LG01.391	evm.model.LG01.392
evm.model.LG01.392	evm.model.LG01.393
evm.model.LG01.393	evm.model.LG01.394
evm.model.LG01.3934	evm.model.LG01.3935
evm.model.LG01.395	evm.model.LG01.396
evm.model.LG01.3982	evm.model.LG01.3983
evm.model.LG01.3989	evm.model.LG01.3990
evm.model.LG01.4031	evm.model.LG01.4032
evm.model.LG01.404	evm.model.LG01.405
evm.model.LG01.4078	evm.model.LG01.4079
evm.model.LG01.4079	evm.model.LG01.4080
evm.model.LG01.4085	evm.model.LG01.4086
evm.model.LG01.41	evm.model.LG01.42
evm.model.LG01.4109	evm.model.LG01.4110
evm.model.LG01.4140	evm.model.LG01.4141
evm.model.LG01.4155	evm.model.LG01.4156
evm.model.LG01.4158	evm.model.LG01.4159
evm.model.LG01.4257	evm.model.LG01.4258
evm.model.LG01.4262	evm.model.LG01.4263
evm.model.LG01.4299	evm.model.LG01.4300
evm.model.LG01.4310	evm.model.LG01.4311
evm.model.LG01.4332	evm.model.LG01.4333
evm.model.LG01.4333	evm.model.LG01.4334
evm.model.LG01.4334	evm.model.LG01.4335
evm.model.LG01.4357	evm.model.LG01.4358
evm.model.LG01.4383	evm.model.LG01.4384
evm.model.LG01.441	evm.model.LG01.442
evm.model.LG01.4414	evm.model.LG01.4415
evm.model.LG01.4415	evm.model.LG01.4416
evm.model.LG01.4416	evm.model.LG01.4417
evm.model.LG01.4418	evm.model.LG01.4419
evm.model.LG01.4419	evm.model.LG01.4420
evm.model.LG01.4420	evm.model.LG01.4421
evm.model.LG01.4440	evm.model.LG01.4441
evm.model.LG01.4498	evm.model.LG01.4499
evm.model.LG01.4502	evm.model.LG01.4503
evm.model.LG01.454	evm.model.LG01.455
evm.model.LG01.455	evm.model.LG01.456
evm.model.LG01.462	evm.model.LG01.463
evm.model.LG01.463	evm.model.LG01.464
evm.model.LG01.465	evm.model.LG01.466
evm.model.LG01.4650	evm.model.LG01.4651
evm.model.LG01.468	evm.model.LG01.469
evm.model.LG01.469	evm.model.LG01.470
evm.model.LG01.4690	evm.model.LG01.4691
evm.model.LG01.471	evm.model.LG01.472
evm.model.LG01.477	evm.model.LG01.478
evm.model.LG01.4779	evm.model.LG01.4780
evm.model.LG01.478	evm.model.LG01.479
evm.model.LG01.4791	evm.model.LG01.4792
evm.model.LG01.480	evm.model.LG01.481
evm.model.LG01.481	evm.model.LG01.482
evm.model.LG01.4819	evm.model.LG01.4820
evm.model.LG01.4820	evm.model.LG01.4821
evm.model.LG01.4849	evm.model.LG01.4850
evm.model.LG01.4891	evm.model.LG01.4892
evm.model.LG01.4901	evm.model.LG01.4902
evm.model.LG01.4926	evm.model.LG01.4927
evm.model.LG01.4956	evm.model.LG01.4957
evm.model.LG01.4964	evm.model.LG01.4965
evm.model.LG01.4988	evm.model.LG01.4990
evm.model.LG01.512	evm.model.LG01.513
evm.model.LG01.5128	evm.model.LG01.5129
evm.model.LG01.5129	evm.model.LG01.5130
evm.model.LG01.5136	evm.model.LG01.5137
evm.model.LG01.5151	evm.model.LG01.5152
evm.model.LG01.5168	evm.model.LG01.5169
evm.model.LG01.518	evm.model.LG01.519
evm.model.LG01.5194	evm.model.LG01.5195
evm.model.LG01.5209	evm.model.LG01.5210
evm.model.LG01.5235	evm.model.LG01.5236
evm.model.LG01.5238	evm.model.LG01.5239
evm.model.LG01.5239	evm.model.LG01.5240
evm.model.LG01.5240	evm.model.LG01.5242
evm.model.LG01.5259	evm.model.LG01.5260
evm.model.LG01.5262	evm.model.LG01.5263
evm.model.LG01.5272	evm.model.LG01.5273
evm.model.LG01.531	evm.model.LG01.532
evm.model.LG01.5314	evm.model.LG01.5315
evm.model.LG01.5335	evm.model.LG01.5336
evm.model.LG01.5348	evm.model.LG01.5349
evm.model.LG01.5349	evm.model.LG01.5350
evm.model.LG01.5369	evm.model.LG01.5370
evm.model.LG01.537	evm.model.LG01.538
evm.model.LG01.5382	evm.model.LG01.5383
evm.model.LG01.5389	evm.model.LG01.5390
evm.model.LG01.5423	evm.model.LG01.5424
evm.model.LG01.5433	evm.model.LG01.5434
evm.model.LG01.5440	evm.model.LG01.5441
evm.model.LG01.5447	evm.model.LG01.5448
evm.model.LG01.5462	evm.model.LG01.5463
evm.model.LG01.5540	evm.model.LG01.5541
evm.model.LG01.5556	evm.model.LG01.5557
evm.model.LG01.5557	evm.model.LG01.5558
evm.model.LG01.5562	evm.model.LG01.5563
evm.model.LG01.5619	evm.model.LG01.5620
evm.model.LG01.564	evm.model.LG01.565
evm.model.LG01.5643	evm.model.LG01.5644
evm.model.LG01.5644	evm.model.LG01.5645
evm.model.LG01.5649	evm.model.LG01.5650
evm.model.LG01.5650	evm.model.LG01.5651
evm.model.LG01.5651	evm.model.LG01.5652
evm.model.LG01.5737	evm.model.LG01.5738
evm.model.LG01.5738	evm.model.LG01.5739
evm.model.LG01.574	evm.model.LG01.575
evm.model.LG01.5791	evm.model.LG01.5792
evm.model.LG01.5802	evm.model.LG01.5803
evm.model.LG01.5807	evm.model.LG01.5808
evm.model.LG01.5824	evm.model.LG01.5825
evm.model.LG01.5825	evm.model.LG01.5826
evm.model.LG01.5829	evm.model.LG01.5830
evm.model.LG01.5830	evm.model.LG01.5831
evm.model.LG01.5835	evm.model.LG01.5836
evm.model.LG01.5842	evm.model.LG01.5843
evm.model.LG01.5848	evm.model.LG01.5849
evm.model.LG01.585	evm.model.LG01.586
evm.model.LG01.5852	evm.model.LG01.5853
evm.model.LG01.5865	evm.model.LG01.5866
evm.model.LG01.5866	evm.model.LG01.5867
evm.model.LG01.5870	evm.model.LG01.5871
evm.model.LG01.5875	evm.model.LG01.5876
evm.model.LG01.5885	evm.model.LG01.5886
evm.model.LG01.5925	evm.model.LG01.5926
evm.model.LG01.5950	evm.model.LG01.5951
evm.model.LG01.5951	evm.model.LG01.5954
evm.model.LG01.5956	evm.model.LG01.5957
evm.model.LG01.5957	evm.model.LG01.5958
evm.model.LG01.5959	evm.model.LG01.5960
evm.model.LG01.5964	evm.model.LG01.5965
evm.model.LG01.5986	evm.model.LG01.5987
evm.model.LG01.5987	evm.model.LG01.5988
evm.model.LG01.5989	evm.model.LG01.5990
evm.model.LG01.5990	evm.model.LG01.5991
evm.model.LG01.6016	evm.model.LG01.6017
evm.model.LG01.6017	evm.model.LG01.6018
evm.model.LG01.6025	evm.model.LG01.6026
evm.model.LG01.6030	evm.model.LG01.6031
evm.model.LG01.6034	evm.model.LG01.6035
evm.model.LG01.6058	evm.model.LG01.6059
evm.model.LG01.6059	evm.model.LG01.6062
evm.model.LG01.6063	evm.model.LG01.6064
evm.model.LG01.6067	evm.model.LG01.6068
evm.model.LG01.6075	evm.model.LG01.6076
evm.model.LG01.6076	evm.model.LG01.6077
evm.model.LG01.6077	evm.model.LG01.6078
evm.model.LG01.6089	evm.model.LG01.6090
evm.model.LG01.6090	evm.model.LG01.6091
evm.model.LG01.6095	evm.model.LG01.6096
evm.model.LG01.6097	evm.model.LG01.6098
evm.model.LG01.6103	evm.model.LG01.6104
evm.model.LG01.6170	evm.model.LG01.6171
evm.model.LG01.6174	evm.model.LG01.6175
evm.model.LG01.6177	evm.model.LG01.6178
evm.model.LG01.6178	evm.model.LG01.6179
evm.model.LG01.6183	evm.model.LG01.6184
evm.model.LG01.6205	evm.model.LG01.6206
evm.model.LG01.6221	evm.model.LG01.6222
evm.model.LG01.6226	evm.model.LG01.6227
evm.model.LG01.6237	evm.model.LG01.6238
evm.model.LG01.6248	evm.model.LG01.6249
evm.model.LG01.6249	evm.model.LG01.6250
evm.model.LG01.6265	evm.model.LG01.6266
evm.model.LG01.6282	evm.model.LG01.6283
evm.model.LG01.629	evm.model.LG01.630
evm.model.LG01.63	evm.model.LG01.64
evm.model.LG01.630	evm.model.LG01.631
evm.model.LG01.631	evm.model.LG01.632
evm.model.LG01.6353	evm.model.LG01.6354
evm.model.LG01.6384	evm.model.LG01.6385
evm.model.LG01.6390	evm.model.LG01.6391
evm.model.LG01.6399	evm.model.LG01.6400
evm.model.LG01.6433	evm.model.LG01.6434
evm.model.LG01.6434	evm.model.LG01.6435
evm.model.LG01.6441	evm.model.LG01.6442
evm.model.LG01.6447	evm.model.LG01.6448
evm.model.LG01.658	evm.model.LG01.659
evm.model.LG01.661	evm.model.LG01.662
evm.model.LG01.662	evm.model.LG01.663
evm.model.LG01.663	evm.model.LG01.664
evm.model.LG01.674	evm.model.LG01.675
evm.model.LG01.694	evm.model.LG01.695
evm.model.LG01.717	evm.model.LG01.718
evm.model.LG01.723	evm.model.LG01.724
evm.model.LG01.724	evm.model.LG01.725
evm.model.LG01.73	evm.model.LG01.74
evm.model.LG01.742	evm.model.LG01.743
evm.model.LG01.747	evm.model.LG01.748
evm.model.LG01.750	evm.model.LG01.751
evm.model.LG01.761	evm.model.LG01.762
evm.model.LG01.762	evm.model.LG01.763
evm.model.LG01.77	evm.model.LG01.78
evm.model.LG01.772	evm.model.LG01.773
evm.model.LG01.812	evm.model.LG01.813
evm.model.LG01.978	evm.model.LG01.979
evm.model.LG01.98	evm.model.LG01.99
evm.model.LG01.996	evm.model.LG01.997
evm.model.LG01.997	evm.model.LG01.998
evm.model.LG01.998	evm.model.LG01.999
evm.model.LG02.100	evm.model.LG02.101
evm.model.LG02.99	evm.model.LG02.100
evm.model.LG02.999	evm.model.LG02.1000
evm.model.LG02.1003	evm.model.LG02.1004
evm.model.LG02.1004	evm.model.LG02.1005
evm.model.LG02.1007	evm.model.LG02.1008
evm.model.LG02.1041	evm.model.LG02.1042
evm.model.LG02.1067	evm.model.LG02.1068
evm.model.LG02.1089	evm.model.LG02.1090
evm.model.LG02.1097	evm.model.LG02.1098
evm.model.LG02.1130	evm.model.LG02.1131
evm.model.LG02.1136	evm.model.LG02.1137
evm.model.LG02.1145	evm.model.LG02.1146
evm.model.LG02.1165	evm.model.LG02.1166
evm.model.LG02.1174	evm.model.LG02.1175
evm.model.LG02.1175	evm.model.LG02.1176
evm.model.LG02.1182	evm.model.LG02.1183
evm.model.LG02.1204	evm.model.LG02.1205
evm.model.LG02.1208	evm.model.LG02.1209
evm.model.LG02.1241	evm.model.LG02.1242
evm.model.LG02.1245	evm.model.LG02.1246
evm.model.LG02.1246	evm.model.LG02.1247
evm.model.LG02.1250	evm.model.LG02.1251
evm.model.LG02.1272	evm.model.LG02.1273
evm.model.LG02.128	evm.model.LG02.129
evm.model.LG02.1302	evm.model.LG02.1303
evm.model.LG02.131	evm.model.LG02.132
evm.model.LG02.1338	evm.model.LG02.1339
evm.model.LG02.1343	evm.model.LG02.1344
evm.model.LG02.1344	evm.model.LG02.1345
evm.model.LG02.135	evm.model.LG02.136
evm.model.LG02.1359	evm.model.LG02.1360
evm.model.LG02.1374	evm.model.LG02.1375
evm.model.LG02.1399	evm.model.LG02.1400
evm.model.LG02.14	evm.model.LG02.15
evm.model.LG02.1428	evm.model.LG02.1429
evm.model.LG02.1437	evm.model.LG02.1438
evm.model.LG02.1473	evm.model.LG02.1474
evm.model.LG02.1480	evm.model.LG02.1481
evm.model.LG02.1487	evm.model.LG02.1488
evm.model.LG02.1488	evm.model.LG02.1489
evm.model.LG02.1490	evm.model.LG02.1491
evm.model.LG02.1500	evm.model.LG02.1501
evm.model.LG02.1503	evm.model.LG02.1504
evm.model.LG02.1504	evm.model.LG02.1505
evm.model.LG02.1536	evm.model.LG02.1537
evm.model.LG02.1567	evm.model.LG02.1568
evm.model.LG02.1572	evm.model.LG02.1573
evm.model.LG02.1600	evm.model.LG02.1601
evm.model.LG02.1631	evm.model.LG02.1632
evm.model.LG02.1632	evm.model.LG02.1633
evm.model.LG02.1633	evm.model.LG02.1634
evm.model.LG02.1645	evm.model.LG02.1646
evm.model.LG02.1654	evm.model.LG02.1655
evm.model.LG02.1661	evm.model.LG02.1662
evm.model.LG02.1667	evm.model.LG02.1668
evm.model.LG02.1682	evm.model.LG02.1683
evm.model.LG02.1689	evm.model.LG02.1690
evm.model.LG02.1698	evm.model.LG02.1699
evm.model.LG02.1700	evm.model.LG02.1701
evm.model.LG02.1701	evm.model.LG02.1702
evm.model.LG02.1720	evm.model.LG02.1721
evm.model.LG02.1724	evm.model.LG02.1725
evm.model.LG02.1737	evm.model.LG02.1738
evm.model.LG02.1782	evm.model.LG02.1783
evm.model.LG02.1792	evm.model.LG02.1793
evm.model.LG02.1795	evm.model.LG02.1796
evm.model.LG02.1796	evm.model.LG02.1797
evm.model.LG02.1797	evm.model.LG02.1798
evm.model.LG02.1798	evm.model.LG02.1799
evm.model.LG02.1818	evm.model.LG02.1819
evm.model.LG02.1833	evm.model.LG02.1834
evm.model.LG02.1844	evm.model.LG02.1845
evm.model.LG02.1875	evm.model.LG02.1876
evm.model.LG02.1880	evm.model.LG02.1881
evm.model.LG02.1881	evm.model.LG02.1882
evm.model.LG02.1882	evm.model.LG02.1883
evm.model.LG02.1883	evm.model.LG02.1884
evm.model.LG02.1886	evm.model.LG02.1887
evm.model.LG02.1888	evm.model.LG02.1889
evm.model.LG02.1905	evm.model.LG02.1906
evm.model.LG02.1934	evm.model.LG02.1935
evm.model.LG02.1965	evm.model.LG02.1966
evm.model.LG02.1971	evm.model.LG02.1973
evm.model.LG02.1983	evm.model.LG02.1984
evm.model.LG02.1992	evm.model.LG02.1993
evm.model.LG02.1993	evm.model.LG02.1994
evm.model.LG02.2008	evm.model.LG02.2009
evm.model.LG02.2009	evm.model.LG02.2011
evm.model.LG02.2011	evm.model.LG02.2012
evm.model.LG02.2035	evm.model.LG02.2036
evm.model.LG02.2055	evm.model.LG02.2056
evm.model.LG02.207	evm.model.LG02.208
evm.model.LG02.2080	evm.model.LG02.2081
evm.model.LG02.2081	evm.model.LG02.2082
evm.model.LG02.2082	evm.model.LG02.2083
evm.model.LG02.2098	evm.model.LG02.2099
evm.model.LG02.2125	evm.model.LG02.2126
evm.model.LG02.2149	evm.model.LG02.2150
evm.model.LG02.215	evm.model.LG02.216
evm.model.LG02.2160	evm.model.LG02.2161
evm.model.LG02.2164	evm.model.LG02.2165
evm.model.LG02.2165	evm.model.LG02.2167
evm.model.LG02.2174	evm.model.LG02.2175
evm.model.LG02.2176	evm.model.LG02.2177
evm.model.LG02.2179	evm.model.LG02.2181
evm.model.LG02.2188	evm.model.LG02.2189
evm.model.LG02.2190	evm.model.LG02.2191
evm.model.LG02.22	evm.model.LG02.23
evm.model.LG02.2221	evm.model.LG02.2222
evm.model.LG02.2247	evm.model.LG02.2248
evm.model.LG02.2259	evm.model.LG02.2260
evm.model.LG02.2317	evm.model.LG02.2318
evm.model.LG02.2318	evm.model.LG02.2319
evm.model.LG02.2387	evm.model.LG02.2388
evm.model.LG02.2388	evm.model.LG02.2389
evm.model.LG02.2389	evm.model.LG02.2390
evm.model.LG02.2409	evm.model.LG02.2410
evm.model.LG02.2412	evm.model.LG02.2413
evm.model.LG02.2420	evm.model.LG02.2421
evm.model.LG02.2424	evm.model.LG02.2425
evm.model.LG02.2487	evm.model.LG02.2488
evm.model.LG02.2505	evm.model.LG02.2507
evm.model.LG02.251	evm.model.LG02.253
evm.model.LG02.2525	evm.model.LG02.2527
evm.model.LG02.2542	evm.model.LG02.2543
evm.model.LG02.2568	evm.model.LG02.2569
evm.model.LG02.2600	evm.model.LG02.2601
evm.model.LG02.2614	evm.model.LG02.2615
evm.model.LG02.264	evm.model.LG02.265
evm.model.LG02.265	evm.model.LG02.266
evm.model.LG02.2665	evm.model.LG02.2666
evm.model.LG02.271	evm.model.LG02.272
evm.model.LG02.2752	evm.model.LG02.2753
evm.model.LG02.2761	evm.model.LG02.2762
evm.model.LG02.2786	evm.model.LG02.2787
evm.model.LG02.2798	evm.model.LG02.2799
evm.model.LG02.2808	evm.model.LG02.2809
evm.model.LG02.2828	evm.model.LG02.2829
evm.model.LG02.2842	evm.model.LG02.2843
evm.model.LG02.2860	evm.model.LG02.2861
evm.model.LG02.2890	evm.model.LG02.2891
evm.model.LG02.2936	evm.model.LG02.2937
evm.model.LG02.3098	evm.model.LG02.3099
evm.model.LG02.3103	evm.model.LG02.3104
evm.model.LG02.3137	evm.model.LG02.3138
evm.model.LG02.3278	evm.model.LG02.3279
evm.model.LG02.3281	evm.model.LG02.3282
evm.model.LG02.3339	evm.model.LG02.3340
evm.model.LG02.3373	evm.model.LG02.3374
evm.model.LG02.3445	evm.model.LG02.3446
evm.model.LG02.3471	evm.model.LG02.3472
evm.model.LG02.353	evm.model.LG02.354
evm.model.LG02.354	evm.model.LG02.355
evm.model.LG02.355	evm.model.LG02.356
evm.model.LG02.3553	evm.model.LG02.3554
evm.model.LG02.356	evm.model.LG02.357
evm.model.LG02.357	evm.model.LG02.358
evm.model.LG02.3601	evm.model.LG02.3602
evm.model.LG02.372	evm.model.LG02.373
evm.model.LG02.3795	evm.model.LG02.3796
evm.model.LG02.3796	evm.model.LG02.3797
evm.model.LG02.3797	evm.model.LG02.3799
evm.model.LG02.3799	evm.model.LG02.3800
evm.model.LG02.3810	evm.model.LG02.3811
evm.model.LG02.3812	evm.model.LG02.3813
evm.model.LG02.3817	evm.model.LG02.3818
evm.model.LG02.3823	evm.model.LG02.3824
evm.model.LG02.3901	evm.model.LG02.3902
evm.model.LG02.4073	evm.model.LG02.4074
evm.model.LG02.4081	evm.model.LG02.4082
evm.model.LG02.4092	evm.model.LG02.4093
evm.model.LG02.4106	evm.model.LG02.4107
evm.model.LG02.4129	evm.model.LG02.4130
evm.model.LG02.4144	evm.model.LG02.4145
evm.model.LG02.420	evm.model.LG02.421
evm.model.LG02.4200	evm.model.LG02.4201
evm.model.LG02.4201	evm.model.LG02.4202
evm.model.LG02.4202	evm.model.LG02.4203
evm.model.LG02.424	evm.model.LG02.425
evm.model.LG02.4249	evm.model.LG02.4250
evm.model.LG02.425	evm.model.LG02.426
evm.model.LG02.426	evm.model.LG02.427
evm.model.LG02.4268	evm.model.LG02.4269
evm.model.LG02.4269	evm.model.LG02.4270
evm.model.LG02.428	evm.model.LG02.429
evm.model.LG02.429	evm.model.LG02.430
evm.model.LG02.43	evm.model.LG02.44
evm.model.LG02.434	evm.model.LG02.435
evm.model.LG02.435	evm.model.LG02.436
evm.model.LG02.4355	evm.model.LG02.4356
evm.model.LG02.4359	evm.model.LG02.4360
evm.model.LG02.4370	evm.model.LG02.4371
evm.model.LG02.4408	evm.model.LG02.4409
evm.model.LG02.441	evm.model.LG02.442
evm.model.LG02.442	evm.model.LG02.443
evm.model.LG02.4422	evm.model.LG02.4423
evm.model.LG02.4423	evm.model.LG02.4424
evm.model.LG02.4449	evm.model.LG02.4450
evm.model.LG02.445	evm.model.LG02.446
evm.model.LG02.4450	evm.model.LG02.4451
evm.model.LG02.446	evm.model.LG02.447
evm.model.LG02.4549	evm.model.LG02.4550
evm.model.LG02.4603	evm.model.LG02.4604
evm.model.LG02.4610	evm.model.LG02.4611
evm.model.LG02.4611	evm.model.LG02.4612
evm.model.LG02.4621	evm.model.LG02.4622
evm.model.LG02.4622	evm.model.LG02.4623
evm.model.LG02.4623	evm.model.LG02.4624
evm.model.LG02.4625	evm.model.LG02.4626
evm.model.LG02.4626	evm.model.LG02.4627
evm.model.LG02.4647	evm.model.LG02.4648
evm.model.LG02.4657	evm.model.LG02.4658
evm.model.LG02.4674	evm.model.LG02.4675
evm.model.LG02.4675	evm.model.LG02.4676
evm.model.LG02.4705	evm.model.LG02.4706
evm.model.LG02.4709	evm.model.LG02.4710
evm.model.LG02.4710	evm.model.LG02.4711
evm.model.LG02.4729	evm.model.LG02.4730
evm.model.LG02.4752	evm.model.LG02.4753
evm.model.LG02.4758	evm.model.LG02.4759
evm.model.LG02.4764	evm.model.LG02.4765
evm.model.LG02.4767	evm.model.LG02.4768
evm.model.LG02.4780	evm.model.LG02.4781
evm.model.LG02.4786	evm.model.LG02.4787
evm.model.LG02.4811	evm.model.LG02.4812
evm.model.LG02.4830	evm.model.LG02.4831
evm.model.LG02.4850	evm.model.LG02.4851
evm.model.LG02.4855	evm.model.LG02.4856
evm.model.LG02.4874	evm.model.LG02.4875
evm.model.LG02.4891	evm.model.LG02.4892
evm.model.LG02.4892	evm.model.LG02.4893
evm.model.LG02.4893	evm.model.LG02.4894
evm.model.LG02.4894	evm.model.LG02.4895
evm.model.LG02.4895	evm.model.LG02.4896
evm.model.LG02.4913	evm.model.LG02.4914
evm.model.LG02.4915	evm.model.LG02.4916
evm.model.LG02.492	evm.model.LG02.493
evm.model.LG02.4944	evm.model.LG02.4945
evm.model.LG02.4963	evm.model.LG02.4964
evm.model.LG02.4964	evm.model.LG02.4965
evm.model.LG02.4965	evm.model.LG02.4966
evm.model.LG02.4974	evm.model.LG02.4975
evm.model.LG02.4993	evm.model.LG02.4994
evm.model.LG02.5040	evm.model.LG02.5041
evm.model.LG02.5041	evm.model.LG02.5042
evm.model.LG02.5047	evm.model.LG02.5048
evm.model.LG02.5053	evm.model.LG02.5054
evm.model.LG02.5067	evm.model.LG02.5068
evm.model.LG02.5069	evm.model.LG02.5070
evm.model.LG02.5072	evm.model.LG02.5073
evm.model.LG02.5073	evm.model.LG02.5074
evm.model.LG02.5074	evm.model.LG02.5075
evm.model.LG02.5075	evm.model.LG02.5076
evm.model.LG02.5088	evm.model.LG02.5089
evm.model.LG02.509	evm.model.LG02.510
evm.model.LG02.5103	evm.model.LG02.5104
evm.model.LG02.5104	evm.model.LG02.5105
evm.model.LG02.5108	evm.model.LG02.5109
evm.model.LG02.5115	evm.model.LG02.5116
evm.model.LG02.5118	evm.model.LG02.5119
evm.model.LG02.5163	evm.model.LG02.5164
evm.model.LG02.5164	evm.model.LG02.5165
evm.model.LG02.5165	evm.model.LG02.5166
evm.model.LG02.5174	evm.model.LG02.5175
evm.model.LG02.5212	evm.model.LG02.5213
evm.model.LG02.5213	evm.model.LG02.5214
evm.model.LG02.5237	evm.model.LG02.5238
evm.model.LG02.5238	evm.model.LG02.5239
evm.model.LG02.5262	evm.model.LG02.5263
evm.model.LG02.5274	evm.model.LG02.5275
evm.model.LG02.5279	evm.model.LG02.5280
evm.model.LG02.5296	evm.model.LG02.5297
evm.model.LG02.5304	evm.model.LG02.5305
evm.model.LG02.5321	evm.model.LG02.5322
evm.model.LG02.5326	evm.model.LG02.5327
evm.model.LG02.5340	evm.model.LG02.5341
evm.model.LG02.5345	evm.model.LG02.5346
evm.model.LG02.5356	evm.model.LG02.5357
evm.model.LG02.5357	evm.model.LG02.5358
evm.model.LG02.5365	evm.model.LG02.5366
evm.model.LG02.5372	evm.model.LG02.5373
evm.model.LG02.5387	evm.model.LG02.5388
evm.model.LG02.540	evm.model.LG02.541
evm.model.LG02.5402	evm.model.LG02.5403
evm.model.LG02.5403	evm.model.LG02.5404
evm.model.LG02.5406	evm.model.LG02.5407
evm.model.LG02.5420	evm.model.LG02.5421
evm.model.LG02.5421	evm.model.LG02.5422
evm.model.LG02.559	evm.model.LG02.560
evm.model.LG02.560	evm.model.LG02.561
evm.model.LG02.561	evm.model.LG02.562
evm.model.LG02.577	evm.model.LG02.578
evm.model.LG02.610	evm.model.LG02.611
evm.model.LG02.612	evm.model.LG02.613
evm.model.LG02.618	evm.model.LG02.619
evm.model.LG02.670	evm.model.LG02.671
evm.model.LG02.692	evm.model.LG02.693
evm.model.LG02.711	evm.model.LG02.712
evm.model.LG02.756	evm.model.LG02.757
evm.model.LG02.774	evm.model.LG02.775
evm.model.LG02.788	evm.model.LG02.789
evm.model.LG02.790	evm.model.LG02.791
evm.model.LG02.791	evm.model.LG02.792
evm.model.LG02.804	evm.model.LG02.805
evm.model.LG02.857	evm.model.LG02.858
evm.model.LG02.860	evm.model.LG02.861
evm.model.LG02.862	evm.model.LG02.863
evm.model.LG02.863	evm.model.LG02.864
evm.model.LG02.864	evm.model.LG02.865
evm.model.LG02.918	evm.model.LG02.919
evm.model.LG02.94	evm.model.LG02.95
evm.model.LG02.954	evm.model.LG02.955
evm.model.LG02.96	evm.model.LG02.97
evm.model.LG02.964	evm.model.LG02.965
evm.model.LG02.97	evm.model.LG02.98
evm.model.LG02.972	evm.model.LG02.973
evm.model.LG02.976	evm.model.LG02.977
evm.model.LG02.98	evm.model.LG02.99
evm.model.LG02.997	evm.model.LG02.998
evm.model.LG02.998	evm.model.LG02.999
evm.model.LG03.1076	evm.model.LG03.1077
evm.model.LG03.110	evm.model.LG03.111
evm.model.LG03.1132	evm.model.LG03.1133
evm.model.LG03.114	evm.model.LG03.115
evm.model.LG03.126	evm.model.LG03.127
evm.model.LG03.1343	evm.model.LG03.1344
evm.model.LG03.1344	evm.model.LG03.1345
evm.model.LG03.1353	evm.model.LG03.1354
evm.model.LG03.1358	evm.model.LG03.1359
evm.model.LG03.138	evm.model.LG03.139
evm.model.LG03.141	evm.model.LG03.142
evm.model.LG03.1501	evm.model.LG03.1502
evm.model.LG03.1544	evm.model.LG03.1545
evm.model.LG03.1556	evm.model.LG03.1557
evm.model.LG03.1561	evm.model.LG03.1562
evm.model.LG03.1590	evm.model.LG03.1591
evm.model.LG03.163	evm.model.LG03.164
evm.model.LG03.1649	evm.model.LG03.1650
evm.model.LG03.170	evm.model.LG03.171
evm.model.LG03.1807	evm.model.LG03.1808
evm.model.LG03.1808	evm.model.LG03.1809
evm.model.LG03.1860	evm.model.LG03.1861
evm.model.LG03.1871	evm.model.LG03.1872
evm.model.LG03.188	evm.model.LG03.189
evm.model.LG03.189	evm.model.LG03.190
evm.model.LG03.2	evm.model.LG03.3
evm.model.LG03.2087	evm.model.LG03.2088
evm.model.LG03.2120	evm.model.LG03.2121
evm.model.LG03.2154	evm.model.LG03.2157
evm.model.LG03.2397	evm.model.LG03.2398
evm.model.LG03.2404	evm.model.LG03.2405
evm.model.LG03.2453	evm.model.LG03.2454
evm.model.LG03.2462	evm.model.LG03.2463
evm.model.LG03.2482	evm.model.LG03.2483
evm.model.LG03.2483	evm.model.LG03.2484
evm.model.LG03.2484	evm.model.LG03.2485
evm.model.LG03.2508	evm.model.LG03.2509
evm.model.LG03.251	evm.model.LG03.252
evm.model.LG03.2538	evm.model.LG03.2539
evm.model.LG03.2602	evm.model.LG03.2603
evm.model.LG03.2636	evm.model.LG03.2637
evm.model.LG03.2654	evm.model.LG03.2655
evm.model.LG03.2681	evm.model.LG03.2682
evm.model.LG03.2688	evm.model.LG03.2689
evm.model.LG03.2700	evm.model.LG03.2701
evm.model.LG03.2701	evm.model.LG03.2702
evm.model.LG03.2702	evm.model.LG03.2703
evm.model.LG03.2703	evm.model.LG03.2704
evm.model.LG03.2705	evm.model.LG03.2706
evm.model.LG03.2706	evm.model.LG03.2707
evm.model.LG03.2707	evm.model.LG03.2708
evm.model.LG03.2722	evm.model.LG03.2723
evm.model.LG03.2732	evm.model.LG03.2733
evm.model.LG03.2758	evm.model.LG03.2759
evm.model.LG03.2840	evm.model.LG03.2841
evm.model.LG03.2852	evm.model.LG03.2853
evm.model.LG03.289	evm.model.LG03.290
evm.model.LG03.291	evm.model.LG03.292
evm.model.LG03.2939	evm.model.LG03.2940
evm.model.LG03.2951	evm.model.LG03.2952
evm.model.LG03.2969	evm.model.LG03.2970
evm.model.LG03.2974	evm.model.LG03.2975
evm.model.LG03.2979	evm.model.LG03.2980
evm.model.LG03.3017	evm.model.LG03.3018
evm.model.LG03.3041	evm.model.LG03.3042
evm.model.LG03.3047	evm.model.LG03.3048
evm.model.LG03.3048	evm.model.LG03.3049
evm.model.LG03.3060	evm.model.LG03.3061
evm.model.LG03.3089	evm.model.LG03.3090
evm.model.LG03.309	evm.model.LG03.310
evm.model.LG03.3090	evm.model.LG03.3092
evm.model.LG03.3115	evm.model.LG03.3116
evm.model.LG03.3136	evm.model.LG03.3137
evm.model.LG03.3137	evm.model.LG03.3138
evm.model.LG03.3139	evm.model.LG03.3140
evm.model.LG03.3142	evm.model.LG03.3143
evm.model.LG03.3143	evm.model.LG03.3144
evm.model.LG03.3145	evm.model.LG03.3146
evm.model.LG03.3159	evm.model.LG03.3160
evm.model.LG03.3186	evm.model.LG03.3187
evm.model.LG03.3232	evm.model.LG03.3233
evm.model.LG03.3251	evm.model.LG03.3252
evm.model.LG03.3282	evm.model.LG03.3283
evm.model.LG03.3311	evm.model.LG03.3312
evm.model.LG03.332	evm.model.LG03.333
evm.model.LG03.3324	evm.model.LG03.3325
evm.model.LG03.3328	evm.model.LG03.3329
evm.model.LG03.3329	evm.model.LG03.3330
evm.model.LG03.3333	evm.model.LG03.3335
evm.model.LG03.3337	evm.model.LG03.3338
evm.model.LG03.3341	evm.model.LG03.3342
evm.model.LG03.3371	evm.model.LG03.3372
evm.model.LG03.3372	evm.model.LG03.3373
evm.model.LG03.3402	evm.model.LG03.3403
evm.model.LG03.3405	evm.model.LG03.3406
evm.model.LG03.3435	evm.model.LG03.3436
evm.model.LG03.3436	evm.model.LG03.3437
evm.model.LG03.3438	evm.model.LG03.3439
evm.model.LG03.3439	evm.model.LG03.3440
evm.model.LG03.3440	evm.model.LG03.3441
evm.model.LG03.3441	evm.model.LG03.3442
evm.model.LG03.3442	evm.model.LG03.3443
evm.model.LG03.3445	evm.model.LG03.3446
evm.model.LG03.3473	evm.model.LG03.3474
evm.model.LG03.3474	evm.model.LG03.3475
evm.model.LG03.3482	evm.model.LG03.3483
evm.model.LG03.3483	evm.model.LG03.3484
evm.model.LG03.3495	evm.model.LG03.3496
evm.model.LG03.3541	evm.model.LG03.3542
evm.model.LG03.3557	evm.model.LG03.3558
evm.model.LG03.3584	evm.model.LG03.3585
evm.model.LG03.3613	evm.model.LG03.3614
evm.model.LG03.3614	evm.model.LG03.3615
evm.model.LG03.3620	evm.model.LG03.3621
evm.model.LG03.3631	evm.model.LG03.3632
evm.model.LG03.3639	evm.model.LG03.3640
evm.model.LG03.3653	evm.model.LG03.3654
evm.model.LG03.3662	evm.model.LG03.3663
evm.model.LG03.3663	evm.model.LG03.3664
evm.model.LG03.367	evm.model.LG03.368
evm.model.LG03.3673	evm.model.LG03.3674
evm.model.LG03.3674	evm.model.LG03.3675
evm.model.LG03.3678	evm.model.LG03.3679
evm.model.LG03.3696	evm.model.LG03.3697
evm.model.LG03.3707	evm.model.LG03.3708
evm.model.LG03.371	evm.model.LG03.372
evm.model.LG03.3734	evm.model.LG03.3735
evm.model.LG03.3735	evm.model.LG03.3736
evm.model.LG03.3743	evm.model.LG03.3744
evm.model.LG03.3771	evm.model.LG03.3772
evm.model.LG03.3772	evm.model.LG03.3773
evm.model.LG03.3785	evm.model.LG03.3786
evm.model.LG03.3791	evm.model.LG03.3792
evm.model.LG03.3792	evm.model.LG03.3793
evm.model.LG03.3793	evm.model.LG03.3794
evm.model.LG03.3794	evm.model.LG03.3795
evm.model.LG03.3797	evm.model.LG03.3798
evm.model.LG03.3799	evm.model.LG03.3800
evm.model.LG03.3809	evm.model.LG03.3810
evm.model.LG03.3815	evm.model.LG03.3816
evm.model.LG03.3844	evm.model.LG03.3845
evm.model.LG03.3845	evm.model.LG03.3846
evm.model.LG03.3867	evm.model.LG03.3868
evm.model.LG03.3881	evm.model.LG03.3882
evm.model.LG03.3882	evm.model.LG03.3883
evm.model.LG03.3885	evm.model.LG03.3886
evm.model.LG03.3904	evm.model.LG03.3905
evm.model.LG03.3905	evm.model.LG03.3906
evm.model.LG03.3906	evm.model.LG03.3907
evm.model.LG03.3907	evm.model.LG03.3908
evm.model.LG03.3908	evm.model.LG03.3909
evm.model.LG03.3910	evm.model.LG03.3911
evm.model.LG03.3911	evm.model.LG03.3912
evm.model.LG03.3918	evm.model.LG03.3919
evm.model.LG03.3937	evm.model.LG03.3938
evm.model.LG03.3954	evm.model.LG03.3955
evm.model.LG03.3976	evm.model.LG03.3977
evm.model.LG03.4007	evm.model.LG03.4008
evm.model.LG03.401	evm.model.LG03.402
evm.model.LG03.4015	evm.model.LG03.4016
evm.model.LG03.4021	evm.model.LG03.4022
evm.model.LG03.4036	evm.model.LG03.4037
evm.model.LG03.4057	evm.model.LG03.4058
evm.model.LG03.4086	evm.model.LG03.4088
evm.model.LG03.4088	evm.model.LG03.4089
evm.model.LG03.4089	evm.model.LG03.4090
evm.model.LG03.4093	evm.model.LG03.4094
evm.model.LG03.4106	evm.model.LG03.4107
evm.model.LG03.4107	evm.model.LG03.4108
evm.model.LG03.4108	evm.model.LG03.4109
evm.model.LG03.4160	evm.model.LG03.4164
evm.model.LG03.4164	evm.model.LG03.4165
evm.model.LG03.4169	evm.model.LG03.4170
evm.model.LG03.4189	evm.model.LG03.4190
evm.model.LG03.4190	evm.model.LG03.4191
evm.model.LG03.4194	evm.model.LG03.4195
evm.model.LG03.4199	evm.model.LG03.4200
evm.model.LG03.42	evm.model.LG03.43
evm.model.LG03.4204	evm.model.LG03.4205
evm.model.LG03.4205	evm.model.LG03.4206
evm.model.LG03.4240	evm.model.LG03.4244
evm.model.LG03.4250	evm.model.LG03.4251
evm.model.LG03.4263	evm.model.LG03.4264
evm.model.LG03.4264	evm.model.LG03.4265
evm.model.LG03.432	evm.model.LG03.433
evm.model.LG03.4330	evm.model.LG03.4331
evm.model.LG03.4336	evm.model.LG03.4337
evm.model.LG03.4337	evm.model.LG03.4340
evm.model.LG03.4340	evm.model.LG03.4343
evm.model.LG03.4343	evm.model.LG03.4345
evm.model.LG03.4346	evm.model.LG03.4348
evm.model.LG03.4352	evm.model.LG03.4353
evm.model.LG03.4371	evm.model.LG03.4372
evm.model.LG03.4374	evm.model.LG03.4375
evm.model.LG03.4375	evm.model.LG03.4377
evm.model.LG03.4379	evm.model.LG03.4380
evm.model.LG03.4381	evm.model.LG03.4382
evm.model.LG03.4423	evm.model.LG03.4424
evm.model.LG03.4424	evm.model.LG03.4425
evm.model.LG03.4425	evm.model.LG03.4426
evm.model.LG03.4426	evm.model.LG03.4427
evm.model.LG03.4429	evm.model.LG03.4430
evm.model.LG03.4432	evm.model.LG03.4433
evm.model.LG03.4449	evm.model.LG03.4450
evm.model.LG03.4450	evm.model.LG03.4451
evm.model.LG03.4452	evm.model.LG03.4453
evm.model.LG03.4453	evm.model.LG03.4454
evm.model.LG03.4465	evm.model.LG03.4466
evm.model.LG03.4472	evm.model.LG03.4473
evm.model.LG03.4498	evm.model.LG03.4499
evm.model.LG03.4507	evm.model.LG03.4508
evm.model.LG03.4531	evm.model.LG03.4532
evm.model.LG03.4543	evm.model.LG03.4544
evm.model.LG03.455	evm.model.LG03.457
evm.model.LG03.4550	evm.model.LG03.4552
evm.model.LG03.4566	evm.model.LG03.4567
evm.model.LG03.4578	evm.model.LG03.4579
evm.model.LG03.4587	evm.model.LG03.4588
evm.model.LG03.4588	evm.model.LG03.4589
evm.model.LG03.4593	evm.model.LG03.4594
evm.model.LG03.46	evm.model.LG03.47
evm.model.LG03.4606	evm.model.LG03.4607
evm.model.LG03.4607	evm.model.LG03.4608
evm.model.LG03.4625	evm.model.LG03.4626
evm.model.LG03.4626	evm.model.LG03.4627
evm.model.LG03.4627	evm.model.LG03.4628
evm.model.LG03.4659	evm.model.LG03.4660
evm.model.LG03.4662	evm.model.LG03.4663
evm.model.LG03.4667	evm.model.LG03.4668
evm.model.LG03.467	evm.model.LG03.468
evm.model.LG03.4675	evm.model.LG03.4676
evm.model.LG03.4676	evm.model.LG03.4677
evm.model.LG03.4677	evm.model.LG03.4678
evm.model.LG03.4678	evm.model.LG03.4679
evm.model.LG03.468	evm.model.LG03.469
evm.model.LG03.469	evm.model.LG03.470
evm.model.LG03.4699	evm.model.LG03.4700
evm.model.LG03.470	evm.model.LG03.471
evm.model.LG03.4700	evm.model.LG03.4701
evm.model.LG03.4701	evm.model.LG03.4702
evm.model.LG03.4704	evm.model.LG03.4705
evm.model.LG03.4705	evm.model.LG03.4706
evm.model.LG03.4720	evm.model.LG03.4721
evm.model.LG03.4722	evm.model.LG03.4723
evm.model.LG03.473	evm.model.LG03.474
evm.model.LG03.4730	evm.model.LG03.4731
evm.model.LG03.474	evm.model.LG03.475
evm.model.LG03.4740	evm.model.LG03.4741
evm.model.LG03.4751	evm.model.LG03.4752
evm.model.LG03.476	evm.model.LG03.477
evm.model.LG03.4769	evm.model.LG03.4770
evm.model.LG03.4776	evm.model.LG03.4777
evm.model.LG03.4779	evm.model.LG03.4780
evm.model.LG03.4781	evm.model.LG03.4782
evm.model.LG03.480	evm.model.LG03.481
evm.model.LG03.4809	evm.model.LG03.4810
evm.model.LG03.4817	evm.model.LG03.4818
evm.model.LG03.4841	evm.model.LG03.4842
evm.model.LG03.4881	evm.model.LG03.4882
evm.model.LG03.4900	evm.model.LG03.4901
evm.model.LG03.4901	evm.model.LG03.4902
evm.model.LG03.4902	evm.model.LG03.4903
evm.model.LG03.4904	evm.model.LG03.4905
evm.model.LG03.4962	evm.model.LG03.4963
evm.model.LG03.4990	evm.model.LG03.4991
evm.model.LG03.4993	evm.model.LG03.4994
evm.model.LG03.5003	evm.model.LG03.5004
evm.model.LG03.5004	evm.model.LG03.5005
evm.model.LG03.5005	evm.model.LG03.5006
evm.model.LG03.5013	evm.model.LG03.5016
evm.model.LG03.502	evm.model.LG03.503
evm.model.LG03.5021	evm.model.LG03.5022
evm.model.LG03.5022	evm.model.LG03.5023
evm.model.LG03.5035	evm.model.LG03.5036
evm.model.LG03.5052	evm.model.LG03.5053
evm.model.LG03.5068	evm.model.LG03.5070
evm.model.LG03.509	evm.model.LG03.510
evm.model.LG03.5135	evm.model.LG03.5136
evm.model.LG03.5136	evm.model.LG03.5137
evm.model.LG03.5149	evm.model.LG03.5150
evm.model.LG03.5150	evm.model.LG03.5151
evm.model.LG03.5156	evm.model.LG03.5157
evm.model.LG03.5159	evm.model.LG03.5160
evm.model.LG03.518	evm.model.LG03.519
evm.model.LG03.5182	evm.model.LG03.5183
evm.model.LG03.5199	evm.model.LG03.5200
evm.model.LG03.520	evm.model.LG03.521
evm.model.LG03.5203	evm.model.LG03.5204
evm.model.LG03.5219	evm.model.LG03.5220
evm.model.LG03.5220	evm.model.LG03.5221
evm.model.LG03.5225	evm.model.LG03.5229
evm.model.LG03.5245	evm.model.LG03.5246
evm.model.LG03.5246	evm.model.LG03.5247
evm.model.LG03.5262	evm.model.LG03.5263
evm.model.LG03.5275	evm.model.LG03.5276
evm.model.LG03.5286	evm.model.LG03.5287
evm.model.LG03.5300	evm.model.LG03.5301
evm.model.LG03.531	evm.model.LG03.532
evm.model.LG03.532	evm.model.LG03.535
evm.model.LG03.5322	evm.model.LG03.5323
evm.model.LG03.5323	evm.model.LG03.5324
evm.model.LG03.5330	evm.model.LG03.5331
evm.model.LG03.5338	evm.model.LG03.5339
evm.model.LG03.5339	evm.model.LG03.5341
evm.model.LG03.5341	evm.model.LG03.5342
evm.model.LG03.5358	evm.model.LG03.5359
evm.model.LG03.5359	evm.model.LG03.5360
evm.model.LG03.5376	evm.model.LG03.5377
evm.model.LG03.5381	evm.model.LG03.5382
evm.model.LG03.5389	evm.model.LG03.5390
evm.model.LG03.5406	evm.model.LG03.5407
evm.model.LG03.5433	evm.model.LG03.5434
evm.model.LG03.5434	evm.model.LG03.5438
evm.model.LG03.5449	evm.model.LG03.5450
evm.model.LG03.5450	evm.model.LG03.5451
evm.model.LG03.5471	evm.model.LG03.5472
evm.model.LG03.5481	evm.model.LG03.5482
evm.model.LG03.5485	evm.model.LG03.5486
evm.model.LG03.5488	evm.model.LG03.5489
evm.model.LG03.5489	evm.model.LG03.5490
evm.model.LG03.5490	evm.model.LG03.5491
evm.model.LG03.5491	evm.model.LG03.5492
evm.model.LG03.550	evm.model.LG03.551
evm.model.LG03.5521	evm.model.LG03.5522
evm.model.LG03.5522	evm.model.LG03.5523
evm.model.LG03.5527	evm.model.LG03.5528
evm.model.LG03.5528	evm.model.LG03.5529
evm.model.LG03.5536	evm.model.LG03.5537
evm.model.LG03.559	evm.model.LG03.560
evm.model.LG03.57	evm.model.LG03.58
evm.model.LG03.617	evm.model.LG03.618
evm.model.LG03.618	evm.model.LG03.619
evm.model.LG03.619	evm.model.LG03.620
evm.model.LG03.655	evm.model.LG03.656
evm.model.LG03.680	evm.model.LG03.681
evm.model.LG03.742	evm.model.LG03.743
evm.model.LG03.744	evm.model.LG03.745
evm.model.LG03.745	evm.model.LG03.746
evm.model.LG03.751	evm.model.LG03.752
evm.model.LG03.752	evm.model.LG03.753
evm.model.LG03.76	evm.model.LG03.77
evm.model.LG03.761	evm.model.LG03.762
evm.model.LG03.80	evm.model.LG03.81
evm.model.LG03.806	evm.model.LG03.807
evm.model.LG03.864	evm.model.LG03.865
evm.model.LG03.893	evm.model.LG03.894
evm.model.LG03.948	evm.model.LG03.949
evm.model.LG03.949	evm.model.LG03.950
evm.model.LG03.962	evm.model.LG03.963
evm.model.LG04.1036	evm.model.LG04.1037
evm.model.LG04.1068	evm.model.LG04.1069
evm.model.LG04.107	evm.model.LG04.108
evm.model.LG04.1148	evm.model.LG04.1149
evm.model.LG04.1151	evm.model.LG04.1152
evm.model.LG04.1200	evm.model.LG04.1201
evm.model.LG04.125	evm.model.LG04.126
evm.model.LG04.1253	evm.model.LG04.1256
evm.model.LG04.1287	evm.model.LG04.1288
evm.model.LG04.1288	evm.model.LG04.1289
evm.model.LG04.131	evm.model.LG04.132
evm.model.LG04.1384	evm.model.LG04.1385
evm.model.LG04.1538	evm.model.LG04.1539
evm.model.LG04.1576	evm.model.LG04.1577
evm.model.LG04.1580	evm.model.LG04.1581
evm.model.LG04.1615	evm.model.LG04.1616
evm.model.LG04.163	evm.model.LG04.164
evm.model.LG04.1639	evm.model.LG04.1640
evm.model.LG04.1642	evm.model.LG04.1644
evm.model.LG04.1665	evm.model.LG04.1666
evm.model.LG04.1693	evm.model.LG04.1694
evm.model.LG04.1694	evm.model.LG04.1695
evm.model.LG04.1708	evm.model.LG04.1709
evm.model.LG04.1868	evm.model.LG04.1869
evm.model.LG04.1894	evm.model.LG04.1895
evm.model.LG04.190	evm.model.LG04.191
evm.model.LG04.1906	evm.model.LG04.1908
evm.model.LG04.191	evm.model.LG04.192
evm.model.LG04.1910	evm.model.LG04.1911
evm.model.LG04.1911	evm.model.LG04.1912
evm.model.LG04.192	evm.model.LG04.193
evm.model.LG04.1926	evm.model.LG04.1927
evm.model.LG04.1980	evm.model.LG04.1982
evm.model.LG04.1982	evm.model.LG04.1983
evm.model.LG04.1983	evm.model.LG04.1984
evm.model.LG04.1999	evm.model.LG04.2000
evm.model.LG04.2015	evm.model.LG04.2018
evm.model.LG04.202	evm.model.LG04.203
evm.model.LG04.2021	evm.model.LG04.2022
evm.model.LG04.2026	evm.model.LG04.2027
evm.model.LG04.2031	evm.model.LG04.2032
evm.model.LG04.2032	evm.model.LG04.2033
evm.model.LG04.2041	evm.model.LG04.2042
evm.model.LG04.2075	evm.model.LG04.2076
evm.model.LG04.2094	evm.model.LG04.2095
evm.model.LG04.2099	evm.model.LG04.2100
evm.model.LG04.2111	evm.model.LG04.2112
evm.model.LG04.2117	evm.model.LG04.2119
evm.model.LG04.2136	evm.model.LG04.2137
evm.model.LG04.2137	evm.model.LG04.2138
evm.model.LG04.2170	evm.model.LG04.2171
evm.model.LG04.226	evm.model.LG04.227
evm.model.LG04.2298	evm.model.LG04.2299
evm.model.LG04.2314	evm.model.LG04.2315
evm.model.LG04.2315	evm.model.LG04.2316
evm.model.LG04.2338	evm.model.LG04.2339
evm.model.LG04.2339	evm.model.LG04.2341
evm.model.LG04.2356	evm.model.LG04.2358
evm.model.LG04.2364	evm.model.LG04.2365
evm.model.LG04.238	evm.model.LG04.239
evm.model.LG04.239	evm.model.LG04.240
evm.model.LG04.2397	evm.model.LG04.2398
evm.model.LG04.2413	evm.model.LG04.2414
evm.model.LG04.2426	evm.model.LG04.2427
evm.model.LG04.2427	evm.model.LG04.2428
evm.model.LG04.2429	evm.model.LG04.2430
evm.model.LG04.2432	evm.model.LG04.2433
evm.model.LG04.2437	evm.model.LG04.2438
evm.model.LG04.2438	evm.model.LG04.2439
evm.model.LG04.250	evm.model.LG04.251
evm.model.LG04.2511	evm.model.LG04.2512
evm.model.LG04.2530	evm.model.LG04.2531
evm.model.LG04.2534	evm.model.LG04.2535
evm.model.LG04.2547	evm.model.LG04.2548
evm.model.LG04.2548	evm.model.LG04.2549
evm.model.LG04.2549	evm.model.LG04.2550
evm.model.LG04.2576	evm.model.LG04.2577
evm.model.LG04.2614	evm.model.LG04.2615
evm.model.LG04.2647	evm.model.LG04.2648
evm.model.LG04.2690	evm.model.LG04.2691
evm.model.LG04.2695	evm.model.LG04.2696
evm.model.LG04.2716	evm.model.LG04.2717
evm.model.LG04.2768	evm.model.LG04.2769
evm.model.LG04.279	evm.model.LG04.280
evm.model.LG04.2796	evm.model.LG04.2797
evm.model.LG04.280	evm.model.LG04.281
evm.model.LG04.282	evm.model.LG04.284
evm.model.LG04.2821	evm.model.LG04.2822
evm.model.LG04.286	evm.model.LG04.287
evm.model.LG04.2876	evm.model.LG04.2877
evm.model.LG04.2877	evm.model.LG04.2878
evm.model.LG04.2891	evm.model.LG04.2892
evm.model.LG04.2894	evm.model.LG04.2895
evm.model.LG04.2895	evm.model.LG04.2896
evm.model.LG04.2896	evm.model.LG04.2897
evm.model.LG04.2897	evm.model.LG04.2898
evm.model.LG04.2900	evm.model.LG04.2901
evm.model.LG04.2916	evm.model.LG04.2917
evm.model.LG04.2917	evm.model.LG04.2918
evm.model.LG04.2943	evm.model.LG04.2944
evm.model.LG04.2969	evm.model.LG04.2970
evm.model.LG04.2970	evm.model.LG04.2971
evm.model.LG04.2976	evm.model.LG04.2977
evm.model.LG04.2977	evm.model.LG04.2978
evm.model.LG04.2993	evm.model.LG04.2994
evm.model.LG04.300	evm.model.LG04.301
evm.model.LG04.3041	evm.model.LG04.3042
evm.model.LG04.3042	evm.model.LG04.3043
evm.model.LG04.305	evm.model.LG04.306
evm.model.LG04.3094	evm.model.LG04.3095
evm.model.LG04.3154	evm.model.LG04.3155
evm.model.LG04.3155	evm.model.LG04.3156
evm.model.LG04.3156	evm.model.LG04.3157
evm.model.LG04.3157	evm.model.LG04.3158
evm.model.LG04.3158	evm.model.LG04.3159
evm.model.LG04.3159	evm.model.LG04.3160
evm.model.LG04.3176	evm.model.LG04.3177
evm.model.LG04.3177	evm.model.LG04.3178
evm.model.LG04.3183	evm.model.LG04.3184
evm.model.LG04.3235	evm.model.LG04.3236
evm.model.LG04.3247	evm.model.LG04.3248
evm.model.LG04.3286	evm.model.LG04.3287
evm.model.LG04.3322	evm.model.LG04.3323
evm.model.LG04.3323	evm.model.LG04.3324
evm.model.LG04.3324	evm.model.LG04.3325
evm.model.LG04.3333	evm.model.LG04.3334
evm.model.LG04.3337	evm.model.LG04.3338
evm.model.LG04.3359	evm.model.LG04.3360
evm.model.LG04.3408	evm.model.LG04.3409
evm.model.LG04.3409	evm.model.LG04.3410
evm.model.LG04.3410	evm.model.LG04.3411
evm.model.LG04.3415	evm.model.LG04.3416
evm.model.LG04.3416	evm.model.LG04.3418
evm.model.LG04.3424	evm.model.LG04.3425
evm.model.LG04.3439	evm.model.LG04.3440
evm.model.LG04.3440	evm.model.LG04.3441
evm.model.LG04.3452	evm.model.LG04.3453
evm.model.LG04.3457	evm.model.LG04.3458
evm.model.LG04.3459	evm.model.LG04.3460
evm.model.LG04.3475	evm.model.LG04.3476
evm.model.LG04.3486	evm.model.LG04.3487
evm.model.LG04.3493	evm.model.LG04.3494
evm.model.LG04.35	evm.model.LG04.36
evm.model.LG04.3547	evm.model.LG04.3548
evm.model.LG04.3559	evm.model.LG04.3560
evm.model.LG04.3566	evm.model.LG04.3567
evm.model.LG04.3569	evm.model.LG04.3570
evm.model.LG04.3618	evm.model.LG04.3619
evm.model.LG04.3620	evm.model.LG04.3621
evm.model.LG04.3668	evm.model.LG04.3669
evm.model.LG04.37	evm.model.LG04.38
evm.model.LG04.3720	evm.model.LG04.3721
evm.model.LG04.3721	evm.model.LG04.3722
evm.model.LG04.3743	evm.model.LG04.3745
evm.model.LG04.3821	evm.model.LG04.3822
evm.model.LG04.386	evm.model.LG04.387
evm.model.LG04.3869	evm.model.LG04.3870
evm.model.LG04.3870	evm.model.LG04.3871
evm.model.LG04.3877	evm.model.LG04.3880
evm.model.LG04.390	evm.model.LG04.391
evm.model.LG04.3910	evm.model.LG04.3911
evm.model.LG04.3929	evm.model.LG04.3930
evm.model.LG04.3935	evm.model.LG04.3936
evm.model.LG04.3947	evm.model.LG04.3948
evm.model.LG04.3952	evm.model.LG04.3953
evm.model.LG04.3975	evm.model.LG04.3976
evm.model.LG04.3995	evm.model.LG04.3996
evm.model.LG04.400	evm.model.LG04.401
evm.model.LG04.4000	evm.model.LG04.4001
evm.model.LG04.4001	evm.model.LG04.4002
evm.model.LG04.4002	evm.model.LG04.4003
evm.model.LG04.4018	evm.model.LG04.4019
evm.model.LG04.4022	evm.model.LG04.4023
evm.model.LG04.4043	evm.model.LG04.4044
evm.model.LG04.4046	evm.model.LG04.4047
evm.model.LG04.4051	evm.model.LG04.4052
evm.model.LG04.409	evm.model.LG04.410
evm.model.LG04.4094	evm.model.LG04.4095
evm.model.LG04.4095	evm.model.LG04.4096
evm.model.LG04.410	evm.model.LG04.411
evm.model.LG04.4103	evm.model.LG04.4104
evm.model.LG04.4104	evm.model.LG04.4105
evm.model.LG04.411	evm.model.LG04.412
evm.model.LG04.4119	evm.model.LG04.4120
evm.model.LG04.4120	evm.model.LG04.4121
evm.model.LG04.4121	evm.model.LG04.4122
evm.model.LG04.4122	evm.model.LG04.4123
evm.model.LG04.4136	evm.model.LG04.4137
evm.model.LG04.4175	evm.model.LG04.4176
evm.model.LG04.4214	evm.model.LG04.4215
evm.model.LG04.4262	evm.model.LG04.4263
evm.model.LG04.4278	evm.model.LG04.4279
evm.model.LG04.4286	evm.model.LG04.4287
evm.model.LG04.4290	evm.model.LG04.4291
evm.model.LG04.4291	evm.model.LG04.4292
evm.model.LG04.4303	evm.model.LG04.4304
evm.model.LG04.4375	evm.model.LG04.4377
evm.model.LG04.4393	evm.model.LG04.4394
evm.model.LG04.4413	evm.model.LG04.4414
evm.model.LG04.4468	evm.model.LG04.4469
evm.model.LG04.4471	evm.model.LG04.4472
evm.model.LG04.4480	evm.model.LG04.4481
evm.model.LG04.4514	evm.model.LG04.4515
evm.model.LG04.4515	evm.model.LG04.4516
evm.model.LG04.4516	evm.model.LG04.4517
evm.model.LG04.4520	evm.model.LG04.4521
evm.model.LG04.4545	evm.model.LG04.4546
evm.model.LG04.4579	evm.model.LG04.4580
evm.model.LG04.4585	evm.model.LG04.4586
evm.model.LG04.4601	evm.model.LG04.4602
evm.model.LG04.4650	evm.model.LG04.4651
evm.model.LG04.4654	evm.model.LG04.4655
evm.model.LG04.4655	evm.model.LG04.4656
evm.model.LG04.4661	evm.model.LG04.4662
evm.model.LG04.4688	evm.model.LG04.4689
evm.model.LG04.4698	evm.model.LG04.4699
evm.model.LG04.4719	evm.model.LG04.4720
evm.model.LG04.4725	evm.model.LG04.4727
evm.model.LG04.4730	evm.model.LG04.4732
evm.model.LG04.4743	evm.model.LG04.4744
evm.model.LG04.4754	evm.model.LG04.4755
evm.model.LG04.4755	evm.model.LG04.4756
evm.model.LG04.4756	evm.model.LG04.4757
evm.model.LG04.4758	evm.model.LG04.4759
evm.model.LG04.4771	evm.model.LG04.4772
evm.model.LG04.4780	evm.model.LG04.4781
evm.model.LG04.4794	evm.model.LG04.4795
evm.model.LG04.4809	evm.model.LG04.4811
evm.model.LG04.4812	evm.model.LG04.4813
evm.model.LG04.4827	evm.model.LG04.4828
evm.model.LG04.4828	evm.model.LG04.4829
evm.model.LG04.4830	evm.model.LG04.4831
evm.model.LG04.4857	evm.model.LG04.4858
evm.model.LG04.4869	evm.model.LG04.4870
evm.model.LG04.4899	evm.model.LG04.4900
evm.model.LG04.4903	evm.model.LG04.4904
evm.model.LG04.4904	evm.model.LG04.4905
evm.model.LG04.4918	evm.model.LG04.4919
evm.model.LG04.4934	evm.model.LG04.4935
evm.model.LG04.4935	evm.model.LG04.4936
evm.model.LG04.4937	evm.model.LG04.4938
evm.model.LG04.4951	evm.model.LG04.4952
evm.model.LG04.4952	evm.model.LG04.4953
evm.model.LG04.4953	evm.model.LG04.4954
evm.model.LG04.4954	evm.model.LG04.4955
evm.model.LG04.4962	evm.model.LG04.4963
evm.model.LG04.4984	evm.model.LG04.4985
evm.model.LG04.4993	evm.model.LG04.4994
evm.model.LG04.519	evm.model.LG04.520
evm.model.LG04.526	evm.model.LG04.529
evm.model.LG04.529	evm.model.LG04.530
evm.model.LG04.547	evm.model.LG04.549
evm.model.LG04.56	evm.model.LG04.57
evm.model.LG04.560	evm.model.LG04.561
evm.model.LG04.561	evm.model.LG04.562
evm.model.LG04.562	evm.model.LG04.564
evm.model.LG04.57	evm.model.LG04.58
evm.model.LG04.571	evm.model.LG04.572
evm.model.LG04.59	evm.model.LG04.60
evm.model.LG04.598	evm.model.LG04.599
evm.model.LG04.599	evm.model.LG04.600
evm.model.LG04.605	evm.model.LG04.609
evm.model.LG04.612	evm.model.LG04.613
evm.model.LG04.646	evm.model.LG04.647
evm.model.LG04.669	evm.model.LG04.670
evm.model.LG04.673	evm.model.LG04.674
evm.model.LG04.681	evm.model.LG04.682
evm.model.LG04.682	evm.model.LG04.683
evm.model.LG04.683	evm.model.LG04.684
evm.model.LG04.694	evm.model.LG04.695
evm.model.LG04.698	evm.model.LG04.699
evm.model.LG04.703	evm.model.LG04.704
evm.model.LG04.760	evm.model.LG04.762
evm.model.LG04.776	evm.model.LG04.777
evm.model.LG04.78	evm.model.LG04.79
evm.model.LG04.786	evm.model.LG04.787
evm.model.LG04.800	evm.model.LG04.801
evm.model.LG04.801	evm.model.LG04.802
evm.model.LG04.809	evm.model.LG04.810
evm.model.LG04.810	evm.model.LG04.811
evm.model.LG04.811	evm.model.LG04.812
evm.model.LG04.812	evm.model.LG04.813
evm.model.LG04.813	evm.model.LG04.814
evm.model.LG04.816	evm.model.LG04.818
evm.model.LG04.82	evm.model.LG04.83
evm.model.LG04.821	evm.model.LG04.822
evm.model.LG04.87	evm.model.LG04.88
evm.model.LG04.88	evm.model.LG04.89
evm.model.LG04.89	evm.model.LG04.90
evm.model.LG04.917	evm.model.LG04.918
evm.model.LG04.991	evm.model.LG04.992
evm.model.LG05.1003	evm.model.LG05.1004
evm.model.LG05.1050	evm.model.LG05.1051
evm.model.LG05.1068	evm.model.LG05.1069
evm.model.LG05.1111	evm.model.LG05.1112
evm.model.LG05.114	evm.model.LG05.115
evm.model.LG05.1142	evm.model.LG05.1143
evm.model.LG05.116	evm.model.LG05.117
evm.model.LG05.1167	evm.model.LG05.1168
evm.model.LG05.1168	evm.model.LG05.1169
evm.model.LG05.1179	evm.model.LG05.1180
evm.model.LG05.1191	evm.model.LG05.1192
evm.model.LG05.1206	evm.model.LG05.1207
evm.model.LG05.1242	evm.model.LG05.1243
evm.model.LG05.1243	evm.model.LG05.1244
evm.model.LG05.1305	evm.model.LG05.1306
evm.model.LG05.1312	evm.model.LG05.1314
evm.model.LG05.1329	evm.model.LG05.1330
evm.model.LG05.1344	evm.model.LG05.1347
evm.model.LG05.136	evm.model.LG05.138
evm.model.LG05.1361	evm.model.LG05.1362
evm.model.LG05.1362	evm.model.LG05.1363
evm.model.LG05.1371	evm.model.LG05.1372
evm.model.LG05.1372	evm.model.LG05.1373
evm.model.LG05.1404	evm.model.LG05.1405
evm.model.LG05.1405	evm.model.LG05.1406
evm.model.LG05.1406	evm.model.LG05.1407
evm.model.LG05.1496	evm.model.LG05.1497
evm.model.LG05.1522	evm.model.LG05.1523
evm.model.LG05.1523	evm.model.LG05.1524
evm.model.LG05.1548	evm.model.LG05.1549
evm.model.LG05.1553	evm.model.LG05.1554
evm.model.LG05.1554	evm.model.LG05.1555
evm.model.LG05.1581	evm.model.LG05.1582
evm.model.LG05.1606	evm.model.LG05.1608
evm.model.LG05.1608	evm.model.LG05.1609
evm.model.LG05.1610	evm.model.LG05.1611
evm.model.LG05.1680	evm.model.LG05.1681
evm.model.LG05.1694	evm.model.LG05.1695
evm.model.LG05.1695	evm.model.LG05.1696
evm.model.LG05.1730	evm.model.LG05.1731
evm.model.LG05.1735	evm.model.LG05.1736
evm.model.LG05.1742	evm.model.LG05.1743
evm.model.LG05.1758	evm.model.LG05.1759
evm.model.LG05.1825	evm.model.LG05.1826
evm.model.LG05.184	evm.model.LG05.185
evm.model.LG05.1859	evm.model.LG05.1860
evm.model.LG05.1878	evm.model.LG05.1879
evm.model.LG05.1879	evm.model.LG05.1880
evm.model.LG05.1885	evm.model.LG05.1886
evm.model.LG05.1886	evm.model.LG05.1887
evm.model.LG05.1887	evm.model.LG05.1888
evm.model.LG05.1965	evm.model.LG05.1966
evm.model.LG05.1987	evm.model.LG05.1988
evm.model.LG05.1988	evm.model.LG05.1989
evm.model.LG05.1989	evm.model.LG05.1990
evm.model.LG05.1990	evm.model.LG05.1991
evm.model.LG05.2013	evm.model.LG05.2014
evm.model.LG05.203	evm.model.LG05.205
evm.model.LG05.2066	evm.model.LG05.2069
evm.model.LG05.2087	evm.model.LG05.2088
evm.model.LG05.2157	evm.model.LG05.2158
evm.model.LG05.2158	evm.model.LG05.2159
evm.model.LG05.2159	evm.model.LG05.2160
evm.model.LG05.2160	evm.model.LG05.2161
evm.model.LG05.2232	evm.model.LG05.2233
evm.model.LG05.2233	evm.model.LG05.2234
evm.model.LG05.2234	evm.model.LG05.2235
evm.model.LG05.2247	evm.model.LG05.2249
evm.model.LG05.2249	evm.model.LG05.2250
evm.model.LG05.2280	evm.model.LG05.2281
evm.model.LG05.2281	evm.model.LG05.2282
evm.model.LG05.2282	evm.model.LG05.2283
evm.model.LG05.2283	evm.model.LG05.2284
evm.model.LG05.2284	evm.model.LG05.2285
evm.model.LG05.2306	evm.model.LG05.2309
evm.model.LG05.2336	evm.model.LG05.2337
evm.model.LG05.2343	evm.model.LG05.2344
evm.model.LG05.2394	evm.model.LG05.2395
evm.model.LG05.2429	evm.model.LG05.2430
evm.model.LG05.247	evm.model.LG05.248
evm.model.LG05.2475	evm.model.LG05.2481
evm.model.LG05.2491	evm.model.LG05.2492
evm.model.LG05.2492	evm.model.LG05.2493
evm.model.LG05.2530	evm.model.LG05.2531
evm.model.LG05.2531	evm.model.LG05.2532
evm.model.LG05.2544	evm.model.LG05.2545
evm.model.LG05.2588	evm.model.LG05.2589
evm.model.LG05.2602	evm.model.LG05.2603
evm.model.LG05.2624	evm.model.LG05.2625
evm.model.LG05.2652	evm.model.LG05.2653
evm.model.LG05.2745	evm.model.LG05.2747
evm.model.LG05.2756	evm.model.LG05.2758
evm.model.LG05.2785	evm.model.LG05.2786
evm.model.LG05.2789	evm.model.LG05.2790
evm.model.LG05.2796	evm.model.LG05.2797
evm.model.LG05.2811	evm.model.LG05.2812
evm.model.LG05.2813	evm.model.LG05.2814
evm.model.LG05.2814	evm.model.LG05.2815
evm.model.LG05.2843	evm.model.LG05.2844
evm.model.LG05.2844	evm.model.LG05.2845
evm.model.LG05.2877	evm.model.LG05.2878
evm.model.LG05.290	evm.model.LG05.291
evm.model.LG05.2914	evm.model.LG05.2915
evm.model.LG05.2915	evm.model.LG05.2917
evm.model.LG05.2943	evm.model.LG05.2944
evm.model.LG05.296	evm.model.LG05.297
evm.model.LG05.2962	evm.model.LG05.2963
evm.model.LG05.2991	evm.model.LG05.2992
evm.model.LG05.3008	evm.model.LG05.3009
evm.model.LG05.301	evm.model.LG05.302
evm.model.LG05.3014	evm.model.LG05.3016
evm.model.LG05.3016	evm.model.LG05.3017
evm.model.LG05.3019	evm.model.LG05.3020
evm.model.LG05.3020	evm.model.LG05.3021
evm.model.LG05.3030	evm.model.LG05.3031
evm.model.LG05.3047	evm.model.LG05.3048
evm.model.LG05.3057	evm.model.LG05.3058
evm.model.LG05.3058	evm.model.LG05.3059
evm.model.LG05.3059	evm.model.LG05.3060
evm.model.LG05.3063	evm.model.LG05.3064
evm.model.LG05.3070	evm.model.LG05.3071
evm.model.LG05.3071	evm.model.LG05.3072
evm.model.LG05.3072	evm.model.LG05.3073
evm.model.LG05.3076	evm.model.LG05.3077
evm.model.LG05.3083	evm.model.LG05.3084
evm.model.LG05.3087	evm.model.LG05.3088
evm.model.LG05.3097	evm.model.LG05.3098
evm.model.LG05.3102	evm.model.LG05.3103
evm.model.LG05.3103	evm.model.LG05.3104
evm.model.LG05.3104	evm.model.LG05.3105
evm.model.LG05.3105	evm.model.LG05.3106
evm.model.LG05.3166	evm.model.LG05.3167
evm.model.LG05.3168	evm.model.LG05.3169
evm.model.LG05.3227	evm.model.LG05.3228
evm.model.LG05.3250	evm.model.LG05.3251
evm.model.LG05.3251	evm.model.LG05.3252
evm.model.LG05.3265	evm.model.LG05.3266
evm.model.LG05.3266	evm.model.LG05.3267
evm.model.LG05.3286	evm.model.LG05.3287
evm.model.LG05.3302	evm.model.LG05.3303
evm.model.LG05.3315	evm.model.LG05.3316
evm.model.LG05.3318	evm.model.LG05.3319
evm.model.LG05.3402	evm.model.LG05.3403
evm.model.LG05.341	evm.model.LG05.342
evm.model.LG05.3439	evm.model.LG05.3440
evm.model.LG05.345	evm.model.LG05.347
evm.model.LG05.3456	evm.model.LG05.3457
evm.model.LG05.3462	evm.model.LG05.3463
evm.model.LG05.3483	evm.model.LG05.3484
evm.model.LG05.3485	evm.model.LG05.3486
evm.model.LG05.350	evm.model.LG05.351
evm.model.LG05.3504	evm.model.LG05.3505
evm.model.LG05.3506	evm.model.LG05.3507
evm.model.LG05.3515	evm.model.LG05.3517
evm.model.LG05.3517	evm.model.LG05.3519
evm.model.LG05.3519	evm.model.LG05.3520
evm.model.LG05.3520	evm.model.LG05.3524
evm.model.LG05.3526	evm.model.LG05.3527
evm.model.LG05.3534	evm.model.LG05.3535
evm.model.LG05.3539	evm.model.LG05.3540
evm.model.LG05.3569	evm.model.LG05.3570
evm.model.LG05.3575	evm.model.LG05.3577
evm.model.LG05.3584	evm.model.LG05.3585
evm.model.LG05.3585	evm.model.LG05.3586
evm.model.LG05.3616	evm.model.LG05.3617
evm.model.LG05.3646	evm.model.LG05.3647
evm.model.LG05.3664	evm.model.LG05.3665
evm.model.LG05.3683	evm.model.LG05.3684
evm.model.LG05.3684	evm.model.LG05.3685
evm.model.LG05.3687	evm.model.LG05.3688
evm.model.LG05.3689	evm.model.LG05.3690
evm.model.LG05.37	evm.model.LG05.38
evm.model.LG05.370	evm.model.LG05.371
evm.model.LG05.3717	evm.model.LG05.3719
evm.model.LG05.3773	evm.model.LG05.3774
evm.model.LG05.3774	evm.model.LG05.3775
evm.model.LG05.3809	evm.model.LG05.3810
evm.model.LG05.3819	evm.model.LG05.3821
evm.model.LG05.3834	evm.model.LG05.3835
evm.model.LG05.3839	evm.model.LG05.3840
evm.model.LG05.3842	evm.model.LG05.3843
evm.model.LG05.3853	evm.model.LG05.3854
evm.model.LG05.3915	evm.model.LG05.3916
evm.model.LG05.3919	evm.model.LG05.3920
evm.model.LG05.3921	evm.model.LG05.3922
evm.model.LG05.3925	evm.model.LG05.3926
evm.model.LG05.3928	evm.model.LG05.3929
evm.model.LG05.3929	evm.model.LG05.3930
evm.model.LG05.3932	evm.model.LG05.3933
evm.model.LG05.3940	evm.model.LG05.3941
evm.model.LG05.3951	evm.model.LG05.3952
evm.model.LG05.3954	evm.model.LG05.3956
evm.model.LG05.3956	evm.model.LG05.3958
evm.model.LG05.402	evm.model.LG05.403
evm.model.LG05.4028	evm.model.LG05.4029
evm.model.LG05.4056	evm.model.LG05.4057
evm.model.LG05.4061	evm.model.LG05.4062
evm.model.LG05.4063	evm.model.LG05.4064
evm.model.LG05.4064	evm.model.LG05.4065
evm.model.LG05.4067	evm.model.LG05.4068
evm.model.LG05.4105	evm.model.LG05.4106
evm.model.LG05.4106	evm.model.LG05.4107
evm.model.LG05.4123	evm.model.LG05.4124
evm.model.LG05.4124	evm.model.LG05.4125
evm.model.LG05.4125	evm.model.LG05.4126
evm.model.LG05.4129	evm.model.LG05.4130
evm.model.LG05.4130	evm.model.LG05.4131
evm.model.LG05.4131	evm.model.LG05.4132
evm.model.LG05.4142	evm.model.LG05.4143
evm.model.LG05.4198	evm.model.LG05.4199
evm.model.LG05.4204	evm.model.LG05.4205
evm.model.LG05.4214	evm.model.LG05.4215
evm.model.LG05.4225	evm.model.LG05.4226
evm.model.LG05.4241	evm.model.LG05.4242
evm.model.LG05.4242	evm.model.LG05.4244
evm.model.LG05.4254	evm.model.LG05.4255
evm.model.LG05.4261	evm.model.LG05.4262
evm.model.LG05.4272	evm.model.LG05.4273
evm.model.LG05.4319	evm.model.LG05.4320
evm.model.LG05.4321	evm.model.LG05.4322
evm.model.LG05.4322	evm.model.LG05.4323
evm.model.LG05.4323	evm.model.LG05.4324
evm.model.LG05.4324	evm.model.LG05.4325
evm.model.LG05.4328	evm.model.LG05.4329
evm.model.LG05.4329	evm.model.LG05.4330
evm.model.LG05.4331	evm.model.LG05.4332
evm.model.LG05.4353	evm.model.LG05.4354
evm.model.LG05.4355	evm.model.LG05.4356
evm.model.LG05.4368	evm.model.LG05.4369
evm.model.LG05.4369	evm.model.LG05.4370
evm.model.LG05.437	evm.model.LG05.438
evm.model.LG05.4372	evm.model.LG05.4373
evm.model.LG05.4373	evm.model.LG05.4374
evm.model.LG05.4375	evm.model.LG05.4376
evm.model.LG05.4384	evm.model.LG05.4385
evm.model.LG05.4402	evm.model.LG05.4403
evm.model.LG05.4410	evm.model.LG05.4411
evm.model.LG05.4414	evm.model.LG05.4415
evm.model.LG05.448	evm.model.LG05.449
evm.model.LG05.514	evm.model.LG05.515
evm.model.LG05.515	evm.model.LG05.516
evm.model.LG05.516	evm.model.LG05.517
evm.model.LG05.524	evm.model.LG05.525
evm.model.LG05.573	evm.model.LG05.575
evm.model.LG05.592	evm.model.LG05.593
evm.model.LG05.606	evm.model.LG05.607
evm.model.LG05.665	evm.model.LG05.666
evm.model.LG05.666	evm.model.LG05.667
evm.model.LG05.667	evm.model.LG05.668
evm.model.LG05.679	evm.model.LG05.680
evm.model.LG05.68	evm.model.LG05.69
evm.model.LG05.680	evm.model.LG05.681
evm.model.LG05.686	evm.model.LG05.687
evm.model.LG05.709	evm.model.LG05.710
evm.model.LG05.710	evm.model.LG05.711
evm.model.LG05.711	evm.model.LG05.712
evm.model.LG05.754	evm.model.LG05.755
evm.model.LG05.755	evm.model.LG05.757
evm.model.LG05.76	evm.model.LG05.77
evm.model.LG05.765	evm.model.LG05.766
evm.model.LG05.766	evm.model.LG05.767
evm.model.LG05.774	evm.model.LG05.775
evm.model.LG05.780	evm.model.LG05.781
evm.model.LG05.782	evm.model.LG05.783
evm.model.LG05.790	evm.model.LG05.792
evm.model.LG05.801	evm.model.LG05.802
evm.model.LG05.824	evm.model.LG05.825
evm.model.LG05.830	evm.model.LG05.831
evm.model.LG05.833	evm.model.LG05.834
evm.model.LG05.834	evm.model.LG05.835
evm.model.LG05.85	evm.model.LG05.86
evm.model.LG05.86	evm.model.LG05.88
evm.model.LG05.978	evm.model.LG05.979
evm.model.LG06.1	evm.model.LG06.2
evm.model.LG06.1003	evm.model.LG06.1004
evm.model.LG06.1006	evm.model.LG06.1007
evm.model.LG06.1030	evm.model.LG06.1031
evm.model.LG06.1087	evm.model.LG06.1088
evm.model.LG06.1088	evm.model.LG06.1089
evm.model.LG06.109	evm.model.LG06.110
evm.model.LG06.1093	evm.model.LG06.1094
evm.model.LG06.1094	evm.model.LG06.1095
evm.model.LG06.110	evm.model.LG06.111
evm.model.LG06.1127	evm.model.LG06.1128
evm.model.LG06.1178	evm.model.LG06.1179
evm.model.LG06.1189	evm.model.LG06.1190
evm.model.LG06.1205	evm.model.LG06.1206
evm.model.LG06.1207	evm.model.LG06.1208
evm.model.LG06.1208	evm.model.LG06.1209
evm.model.LG06.1213	evm.model.LG06.1214
evm.model.LG06.1259	evm.model.LG06.1260
evm.model.LG06.1279	evm.model.LG06.1280
evm.model.LG06.1280	evm.model.LG06.1281
evm.model.LG06.1286	evm.model.LG06.1287
evm.model.LG06.1288	evm.model.LG06.1289
evm.model.LG06.1289	evm.model.LG06.1290
evm.model.LG06.1290	evm.model.LG06.1291
evm.model.LG06.1292	evm.model.LG06.1293
evm.model.LG06.1293	evm.model.LG06.1294
evm.model.LG06.1294	evm.model.LG06.1295
evm.model.LG06.1298	evm.model.LG06.1299
evm.model.LG06.1299	evm.model.LG06.1301
evm.model.LG06.1304	evm.model.LG06.1305
evm.model.LG06.1306	evm.model.LG06.1307
evm.model.LG06.1314	evm.model.LG06.1315
evm.model.LG06.1317	evm.model.LG06.1318
evm.model.LG06.1337	evm.model.LG06.1338
evm.model.LG06.1347	evm.model.LG06.1348
evm.model.LG06.1353	evm.model.LG06.1354
evm.model.LG06.1357	evm.model.LG06.1358
evm.model.LG06.1358	evm.model.LG06.1359
evm.model.LG06.1365	evm.model.LG06.1366
evm.model.LG06.1366	evm.model.LG06.1367
evm.model.LG06.1367	evm.model.LG06.1368
evm.model.LG06.1378	evm.model.LG06.1379
evm.model.LG06.1380	evm.model.LG06.1381
evm.model.LG06.1393	evm.model.LG06.1394
evm.model.LG06.1423	evm.model.LG06.1424
evm.model.LG06.1434	evm.model.LG06.1435
evm.model.LG06.1471	evm.model.LG06.1472
evm.model.LG06.1475	evm.model.LG06.1476
evm.model.LG06.1482	evm.model.LG06.1483
evm.model.LG06.1498	evm.model.LG06.1499
evm.model.LG06.1544	evm.model.LG06.1545
evm.model.LG06.1551	evm.model.LG06.1552
evm.model.LG06.1552	evm.model.LG06.1553
evm.model.LG06.1570	evm.model.LG06.1571
evm.model.LG06.1582	evm.model.LG06.1583
evm.model.LG06.1596	evm.model.LG06.1597
evm.model.LG06.1597	evm.model.LG06.1598
evm.model.LG06.1598	evm.model.LG06.1599
evm.model.LG06.1638	evm.model.LG06.1639
evm.model.LG06.164	evm.model.LG06.165
evm.model.LG06.1647	evm.model.LG06.1648
evm.model.LG06.1648	evm.model.LG06.1650
evm.model.LG06.165	evm.model.LG06.166
evm.model.LG06.1650	evm.model.LG06.1651
evm.model.LG06.1684	evm.model.LG06.1685
evm.model.LG06.1685	evm.model.LG06.1686
evm.model.LG06.1686	evm.model.LG06.1687
evm.model.LG06.1723	evm.model.LG06.1724
evm.model.LG06.1746	evm.model.LG06.1747
evm.model.LG06.1747	evm.model.LG06.1748
evm.model.LG06.1748	evm.model.LG06.1749
evm.model.LG06.1763	evm.model.LG06.1764
evm.model.LG06.1777	evm.model.LG06.1778
evm.model.LG06.1785	evm.model.LG06.1786
evm.model.LG06.1786	evm.model.LG06.1787
evm.model.LG06.1804	evm.model.LG06.1805
evm.model.LG06.1805	evm.model.LG06.1806
evm.model.LG06.1814	evm.model.LG06.1815
evm.model.LG06.1837	evm.model.LG06.1838
evm.model.LG06.1845	evm.model.LG06.1846
evm.model.LG06.1861	evm.model.LG06.1862
evm.model.LG06.1871	evm.model.LG06.1872
evm.model.LG06.1872	evm.model.LG06.1873
evm.model.LG06.1887	evm.model.LG06.1888
evm.model.LG06.1893	evm.model.LG06.1895
evm.model.LG06.1904	evm.model.LG06.1908
evm.model.LG06.1915	evm.model.LG06.1916
evm.model.LG06.1938	evm.model.LG06.1939
evm.model.LG06.1943	evm.model.LG06.1944
evm.model.LG06.1947	evm.model.LG06.1948
evm.model.LG06.1948	evm.model.LG06.1949
evm.model.LG06.1949	evm.model.LG06.1950
evm.model.LG06.1951	evm.model.LG06.1952
evm.model.LG06.1952	evm.model.LG06.1953
evm.model.LG06.1966	evm.model.LG06.1967
evm.model.LG06.1971	evm.model.LG06.1972
evm.model.LG06.1972	evm.model.LG06.1973
evm.model.LG06.1979	evm.model.LG06.1980
evm.model.LG06.1981	evm.model.LG06.1982
evm.model.LG06.1994	evm.model.LG06.1995
evm.model.LG06.2002	evm.model.LG06.2003
evm.model.LG06.2006	evm.model.LG06.2007
evm.model.LG06.201	evm.model.LG06.202
evm.model.LG06.202	evm.model.LG06.203
evm.model.LG06.2028	evm.model.LG06.2029
evm.model.LG06.2050	evm.model.LG06.2051
evm.model.LG06.2051	evm.model.LG06.2052
evm.model.LG06.2056	evm.model.LG06.2057
evm.model.LG06.2057	evm.model.LG06.2058
evm.model.LG06.2058	evm.model.LG06.2059
evm.model.LG06.206	evm.model.LG06.207
evm.model.LG06.207	evm.model.LG06.208
evm.model.LG06.2079	evm.model.LG06.2080
evm.model.LG06.2112	evm.model.LG06.2113
evm.model.LG06.2114	evm.model.LG06.2115
evm.model.LG06.2123	evm.model.LG06.2124
evm.model.LG06.213	evm.model.LG06.214
evm.model.LG06.2140	evm.model.LG06.2141
evm.model.LG06.2141	evm.model.LG06.2142
evm.model.LG06.2159	evm.model.LG06.2160
evm.model.LG06.2162	evm.model.LG06.2164
evm.model.LG06.2164	evm.model.LG06.2165
evm.model.LG06.2188	evm.model.LG06.2189
evm.model.LG06.2189	evm.model.LG06.2190
evm.model.LG06.2214	evm.model.LG06.2216
evm.model.LG06.2241	evm.model.LG06.2242
evm.model.LG06.2257	evm.model.LG06.2258
evm.model.LG06.227	evm.model.LG06.228
evm.model.LG06.2290	evm.model.LG06.2291
evm.model.LG06.2292	evm.model.LG06.2293
evm.model.LG06.2293	evm.model.LG06.2294
evm.model.LG06.2294	evm.model.LG06.2295
evm.model.LG06.23	evm.model.LG06.24
evm.model.LG06.2300	evm.model.LG06.2301
evm.model.LG06.2339	evm.model.LG06.2340
evm.model.LG06.2340	evm.model.LG06.2341
evm.model.LG06.2346	evm.model.LG06.2347
evm.model.LG06.235	evm.model.LG06.236
evm.model.LG06.2357	evm.model.LG06.2358
evm.model.LG06.237	evm.model.LG06.238
evm.model.LG06.2372	evm.model.LG06.2373
evm.model.LG06.2373	evm.model.LG06.2374
evm.model.LG06.2375	evm.model.LG06.2376
evm.model.LG06.2380	evm.model.LG06.2381
evm.model.LG06.2381	evm.model.LG06.2382
evm.model.LG06.2382	evm.model.LG06.2383
evm.model.LG06.2386	evm.model.LG06.2387
evm.model.LG06.2387	evm.model.LG06.2388
evm.model.LG06.2389	evm.model.LG06.2390
evm.model.LG06.2393	evm.model.LG06.2394
evm.model.LG06.2419	evm.model.LG06.2420
evm.model.LG06.2470	evm.model.LG06.2471
evm.model.LG06.2471	evm.model.LG06.2472
evm.model.LG06.248	evm.model.LG06.249
evm.model.LG06.2489	evm.model.LG06.2490
evm.model.LG06.2495	evm.model.LG06.2496
evm.model.LG06.2496	evm.model.LG06.2497
evm.model.LG06.2497	evm.model.LG06.2498
evm.model.LG06.2498	evm.model.LG06.2499
evm.model.LG06.250	evm.model.LG06.251
evm.model.LG06.2522	evm.model.LG06.2523
evm.model.LG06.2524	evm.model.LG06.2525
evm.model.LG06.2528	evm.model.LG06.2529
evm.model.LG06.2543	evm.model.LG06.2544
evm.model.LG06.2544	evm.model.LG06.2545
evm.model.LG06.2545	evm.model.LG06.2546
evm.model.LG06.2570	evm.model.LG06.2571
evm.model.LG06.26	evm.model.LG06.27
evm.model.LG06.2621	evm.model.LG06.2622
evm.model.LG06.2626	evm.model.LG06.2627
evm.model.LG06.2628	evm.model.LG06.2629
evm.model.LG06.2641	evm.model.LG06.2642
evm.model.LG06.2674	evm.model.LG06.2675
evm.model.LG06.2675	evm.model.LG06.2676
evm.model.LG06.2686	evm.model.LG06.2687
evm.model.LG06.269	evm.model.LG06.270
evm.model.LG06.2747	evm.model.LG06.2748
evm.model.LG06.2754	evm.model.LG06.2755
evm.model.LG06.2755	evm.model.LG06.2756
evm.model.LG06.2791	evm.model.LG06.2792
evm.model.LG06.2804	evm.model.LG06.2805
evm.model.LG06.2814	evm.model.LG06.2815
evm.model.LG06.2815	evm.model.LG06.2816
evm.model.LG06.2827	evm.model.LG06.2828
evm.model.LG06.2833	evm.model.LG06.2834
evm.model.LG06.285	evm.model.LG06.286
evm.model.LG06.289	evm.model.LG06.290
evm.model.LG06.290	evm.model.LG06.291
evm.model.LG06.2904	evm.model.LG06.2905
evm.model.LG06.291	evm.model.LG06.292
evm.model.LG06.2923	evm.model.LG06.2925
evm.model.LG06.2946	evm.model.LG06.2947
evm.model.LG06.2947	evm.model.LG06.2948
evm.model.LG06.2948	evm.model.LG06.2949
evm.model.LG06.2949	evm.model.LG06.2950
evm.model.LG06.2950	evm.model.LG06.2951
evm.model.LG06.296	evm.model.LG06.297
evm.model.LG06.2970	evm.model.LG06.2971
evm.model.LG06.2971	evm.model.LG06.2972
evm.model.LG06.2985	evm.model.LG06.2986
evm.model.LG06.2986	evm.model.LG06.2987
evm.model.LG06.2987	evm.model.LG06.2988
evm.model.LG06.3058	evm.model.LG06.3059
evm.model.LG06.3064	evm.model.LG06.3065
evm.model.LG06.3074	evm.model.LG06.3075
evm.model.LG06.3075	evm.model.LG06.3076
evm.model.LG06.3076	evm.model.LG06.3078
evm.model.LG06.3083	evm.model.LG06.3084
evm.model.LG06.3091	evm.model.LG06.3092
evm.model.LG06.3109	evm.model.LG06.3110
evm.model.LG06.3110	evm.model.LG06.3111
evm.model.LG06.3112	evm.model.LG06.3113
evm.model.LG06.3132	evm.model.LG06.3133
evm.model.LG06.3147	evm.model.LG06.3148
evm.model.LG06.3148	evm.model.LG06.3149
evm.model.LG06.3149	evm.model.LG06.3150
evm.model.LG06.3150	evm.model.LG06.3151
evm.model.LG06.3151	evm.model.LG06.3152
evm.model.LG06.3157	evm.model.LG06.3158
evm.model.LG06.3158	evm.model.LG06.3159
evm.model.LG06.3176	evm.model.LG06.3177
evm.model.LG06.3184	evm.model.LG06.3185
evm.model.LG06.3247	evm.model.LG06.3248
evm.model.LG06.328	evm.model.LG06.329
evm.model.LG06.3302	evm.model.LG06.3303
evm.model.LG06.3306	evm.model.LG06.3307
evm.model.LG06.3371	evm.model.LG06.3373
evm.model.LG06.3373	evm.model.LG06.3374
evm.model.LG06.3382	evm.model.LG06.3383
evm.model.LG06.342	evm.model.LG06.345
evm.model.LG06.3450	evm.model.LG06.3451
evm.model.LG06.346	evm.model.LG06.347
evm.model.LG06.3483	evm.model.LG06.3484
evm.model.LG06.3528	evm.model.LG06.3529
evm.model.LG06.3586	evm.model.LG06.3587
evm.model.LG06.3591	evm.model.LG06.3592
evm.model.LG06.3592	evm.model.LG06.3593
evm.model.LG06.3652	evm.model.LG06.3653
evm.model.LG06.3686	evm.model.LG06.3687
evm.model.LG06.3688	evm.model.LG06.3689
evm.model.LG06.3721	evm.model.LG06.3722
evm.model.LG06.3742	evm.model.LG06.3743
evm.model.LG06.3758	evm.model.LG06.3759
evm.model.LG06.376	evm.model.LG06.377
evm.model.LG06.377	evm.model.LG06.378
evm.model.LG06.3780	evm.model.LG06.3781
evm.model.LG06.3797	evm.model.LG06.3798
evm.model.LG06.3813	evm.model.LG06.3814
evm.model.LG06.386	evm.model.LG06.387
evm.model.LG06.387	evm.model.LG06.388
evm.model.LG06.392	evm.model.LG06.393
evm.model.LG06.3959	evm.model.LG06.3960
evm.model.LG06.402	evm.model.LG06.403
evm.model.LG06.406	evm.model.LG06.407
evm.model.LG06.407	evm.model.LG06.408
evm.model.LG06.4133	evm.model.LG06.4137
evm.model.LG06.420	evm.model.LG06.421
evm.model.LG06.4215	evm.model.LG06.4216
evm.model.LG06.422	evm.model.LG06.423
evm.model.LG06.423	evm.model.LG06.424
evm.model.LG06.424	evm.model.LG06.425
evm.model.LG06.429	evm.model.LG06.430
evm.model.LG06.4366	evm.model.LG06.4367
evm.model.LG06.437	evm.model.LG06.438
evm.model.LG06.4386	evm.model.LG06.4387
evm.model.LG06.4387	evm.model.LG06.4388
evm.model.LG06.4424	evm.model.LG06.4425
evm.model.LG06.4489	evm.model.LG06.4490
evm.model.LG06.452	evm.model.LG06.453
evm.model.LG06.4556	evm.model.LG06.4557
evm.model.LG06.456	evm.model.LG06.457
evm.model.LG06.4579	evm.model.LG06.4580
[truncated: 49 more rows]

## Sheet: Supplementary Table S7
Supplementary Table S7 The whole-genome collinearity of P. major
## Alignment 0: score=300.0 e_value=1.1e-10 N=6 Contig102&Contig141 minus
0- 0:	evm.model.Contig102.5	evm.model.Contig141.15	5e-07
0- 1:	evm.model.Contig102.6	evm.model.Contig141.13	0
0- 2:	evm.model.Contig102.7	evm.model.Contig141.10	0
0- 3:	evm.model.Contig102.8	evm.model.Contig141.7	0
0- 4:	evm.model.Contig102.9	evm.model.Contig141.6	1e-169
0- 5:	evm.model.Contig102.10	evm.model.Contig141.5	3e-142
## Alignment 1: score=446.0 e_value=2.8e-19 N=9 Contig102&LG01 plus
1- 0:	evm.model.Contig102.1	evm.model.LG01.5724	2e-155
1- 1:	evm.model.Contig102.2	evm.model.LG01.5725	5e-75
1- 2:	evm.model.Contig102.3	evm.model.LG01.5726	1e-87
1- 3:	evm.model.Contig102.5	evm.model.LG01.5729	2e-41
1- 4:	evm.model.Contig102.6	evm.model.LG01.5731	0
1- 5:	evm.model.Contig102.7	evm.model.LG01.5733	0
1- 6:	evm.model.Contig102.8	evm.model.LG01.5734	0
1- 7:	evm.model.Contig102.9	evm.model.LG01.5735	7e-137
1- 8:	evm.model.Contig102.10	evm.model.LG01.5736	1e-168
## Alignment 2: score=347.0 e_value=9.5e-12 N=7 Contig103&LG05 minus
2- 0:	evm.model.Contig103.1	evm.model.LG05.1048	0
2- 1:	evm.model.Contig103.2	evm.model.LG05.1047	2e-90
2- 2:	evm.model.Contig103.3	evm.model.LG05.1046	0
2- 3:	evm.model.Contig103.4	evm.model.LG05.1045	0
2- 4:	evm.model.Contig103.5	evm.model.LG05.1044	5e-111
2- 5:	evm.model.Contig103.6	evm.model.LG05.1039	0
2- 6:	evm.model.Contig103.8	evm.model.LG05.1038	3e-36
## Alignment 3: score=444.0 e_value=2e-16 N=9 Contig104&LG01 plus
3- 0:	evm.model.Contig104.1	evm.model.LG01.3073	2e-172
3- 1:	evm.model.Contig104.2	evm.model.LG01.3074	0
3- 2:	evm.model.Contig104.3	evm.model.LG01.3075	0
3- 3:	evm.model.Contig104.4	evm.model.LG01.3076	0
3- 4:	evm.model.Contig104.10	evm.model.LG01.3081	0
3- 5:	evm.model.Contig104.13	evm.model.LG01.3084	0
3- 6:	evm.model.Contig104.14	evm.model.LG01.3085	0
3- 7:	evm.model.Contig104.16	evm.model.LG01.3087	2e-176
3- 8:	evm.model.Contig104.18	evm.model.LG01.3089	3e-150
## Alignment 4: score=798.0 e_value=3.6e-40 N=16 Contig105&LG01 minus
4- 0:	evm.model.Contig105.1	evm.model.LG01.3070	8e-93
4- 1:	evm.model.Contig105.2	evm.model.LG01.3069	3e-57
4- 2:	evm.model.Contig105.3	evm.model.LG01.3068	1e-82
4- 3:	evm.model.Contig105.4	evm.model.LG01.3067	0
4- 4:	evm.model.Contig105.5	evm.model.LG01.3066	0
4- 5:	evm.model.Contig105.6	evm.model.LG01.3065	3e-171
4- 6:	evm.model.Contig105.7	evm.model.LG01.3064	0
4- 7:	evm.model.Contig105.8	evm.model.LG01.3063	2e-135
4- 8:	evm.model.Contig105.9	evm.model.LG01.3062	0
4- 9:	evm.model.Contig105.10	evm.model.LG01.3060	0
4- 10:	evm.model.Contig105.11	evm.model.LG01.3059	0
4- 11:	evm.model.Contig105.13	evm.model.LG01.3058	3e-72
4- 12:	evm.model.Contig105.14	evm.model.LG01.3057	1e-94
4- 13:	evm.model.Contig105.15	evm.model.LG01.3056	0
4- 14:	evm.model.Contig105.16	evm.model.LG01.3055	6e-113
4- 15:	evm.model.Contig105.17	evm.model.LG01.3054	0
## Alignment 5: score=349.0 e_value=1.6e-11 N=7 Contig107&LG05 plus
5- 0:	evm.model.Contig107.1	evm.model.LG05.1710	0
5- 1:	evm.model.Contig107.2	evm.model.LG05.1711	1e-131
5- 2:	evm.model.Contig107.3	evm.model.LG05.1712	0
5- 3:	evm.model.Contig107.4	evm.model.LG05.1713	0
5- 4:	evm.model.Contig107.6	evm.model.LG05.1714	1e-142
5- 5:	evm.model.Contig107.7	evm.model.LG05.1715	8e-149
5- 6:	evm.model.Contig107.9	evm.model.LG05.1716	0
## Alignment 6: score=532.0 e_value=1.7e-31 N=11 Contig110&LG04 minus
6- 0:	evm.model.Contig110.7	evm.model.LG04.1878	9e-90
6- 1:	evm.model.Contig110.8	evm.model.LG04.1877	2e-131
6- 2:	evm.model.Contig110.9	evm.model.LG04.1876	0
6- 3:	evm.model.Contig110.10	evm.model.LG04.1875	1e-119
6- 4:	evm.model.Contig110.11	evm.model.LG04.1874	0
6- 5:	evm.model.Contig110.13	evm.model.LG04.1872	2e-53
6- 6:	evm.model.Contig110.14	evm.model.LG04.1870	6e-57
6- 7:	evm.model.Contig110.17	evm.model.LG04.1868	0
6- 8:	evm.model.Contig110.1	evm.model.LG04.1867	1e-27
6- 9:	evm.model.Contig110.2	evm.model.LG04.1862	9e-57
6- 10:	evm.model.Contig110.3	evm.model.LG04.1842	2e-47
## Alignment 7: score=442.0 e_value=4e-19 N=9 Contig117&LG01 minus
7- 0:	evm.model.Contig117.1	evm.model.LG01.1601	3e-29
7- 1:	evm.model.Contig117.4	evm.model.LG01.1600	1e-64
7- 2:	evm.model.Contig117.5	evm.model.LG01.1598	9e-32
7- 3:	evm.model.Contig117.7	evm.model.LG01.1595	7e-96
7- 4:	evm.model.Contig117.8	evm.model.LG01.1594	2e-175
7- 5:	evm.model.Contig117.11	evm.model.LG01.1590	0
7- 6:	evm.model.Contig117.12	evm.model.LG01.1589	0
7- 7:	evm.model.Contig117.13	evm.model.LG01.1588	3e-145
7- 8:	evm.model.Contig117.15	evm.model.LG01.1587	2e-49
## Alignment 8: score=946.0 e_value=2.9e-50 N=19 Contig118&LG01 plus
8- 0:	evm.model.Contig118.1	evm.model.LG01.3143	0
8- 1:	evm.model.Contig118.2	evm.model.LG01.3144	4e-60
8- 2:	evm.model.Contig118.3	evm.model.LG01.3145	2e-89
8- 3:	evm.model.Contig118.4	evm.model.LG01.3146	0
8- 4:	evm.model.Contig118.7	evm.model.LG01.3149	0
8- 5:	evm.model.Contig118.9	evm.model.LG01.3151	7e-100
8- 6:	evm.model.Contig118.10	evm.model.LG01.3152	0
8- 7:	evm.model.Contig118.11	evm.model.LG01.3153	2e-114
8- 8:	evm.model.Contig118.13	evm.model.LG01.3154	0
8- 9:	evm.model.Contig118.14	evm.model.LG01.3155	0
8- 10:	evm.model.Contig118.15	evm.model.LG01.3156	0
8- 11:	evm.model.Contig118.16	evm.model.LG01.3157	0
8- 12:	evm.model.Contig118.17	evm.model.LG01.3158	5e-119
8- 13:	evm.model.Contig118.18	evm.model.LG01.3159	0
8- 14:	evm.model.Contig118.19	evm.model.LG01.3160	0
8- 15:	evm.model.Contig118.20	evm.model.LG01.3161	0
8- 16:	evm.model.Contig118.21	evm.model.LG01.3162	4e-62
8- 17:	evm.model.Contig118.22	evm.model.LG01.3163	0
8- 18:	evm.model.Contig118.23	evm.model.LG01.3165	1e-126
## Alignment 9: score=275.0 e_value=1.9e-09 N=6 Contig12&Contig4 minus
9- 0:	evm.model.Contig12.5	evm.model.Contig4.43	0
9- 1:	evm.model.Contig12.6	evm.model.Contig4.34	0
9- 2:	evm.model.Contig12.8	evm.model.Contig4.32	4e-133
9- 3:	evm.model.Contig12.11	evm.model.Contig4.27	2e-17
9- 4:	evm.model.Contig12.14	evm.model.Contig4.17	2e-89
9- 5:	evm.model.Contig12.18	evm.model.Contig4.14	2e-104
## Alignment 10: score=948.0 e_value=6.7e-54 N=19 Contig122&LG06 plus
10- 0:	evm.model.Contig122.1	evm.model.LG06.451	0
10- 1:	evm.model.Contig122.2	evm.model.LG06.452	3e-73
10- 2:	evm.model.Contig122.3	evm.model.LG06.453	0
10- 3:	evm.model.Contig122.4	evm.model.LG06.454	5e-93
10- 4:	evm.model.Contig122.5	evm.model.LG06.455	1e-68
10- 5:	evm.model.Contig122.6	evm.model.LG06.456	0
10- 6:	evm.model.Contig122.8	evm.model.LG06.458	3e-147
10- 7:	evm.model.Contig122.9	evm.model.LG06.459	0
10- 8:	evm.model.Contig122.10	evm.model.LG06.460	4e-102
10- 9:	evm.model.Contig122.11	evm.model.LG06.461	1e-168
10- 10:	evm.model.Contig122.13	evm.model.LG06.463	0
10- 11:	evm.model.Contig122.14	evm.model.LG06.464	5e-132
10- 12:	evm.model.Contig122.15	evm.model.LG06.465	5e-96
10- 13:	evm.model.Contig122.16	evm.model.LG06.466	0
10- 14:	evm.model.Contig122.17	evm.model.LG06.467	2e-75
10- 15:	evm.model.Contig122.18	evm.model.LG06.468	0
10- 16:	evm.model.Contig122.19	evm.model.LG06.469	8e-141
10- 17:	evm.model.Contig122.20	evm.model.LG06.470	0
10- 18:	evm.model.Contig122.21	evm.model.LG06.471	1e-67
## Alignment 11: score=250.0 e_value=4.9e-08 N=5 Contig123&LG04 plus
11- 0:	evm.model.Contig123.2	evm.model.LG04.2085	2e-158
11- 1:	evm.model.Contig123.3	evm.model.LG04.2086	3e-82
11- 2:	evm.model.Contig123.4	evm.model.LG04.2088	3e-77
11- 3:	evm.model.Contig123.5	evm.model.LG04.2089	0
11- 4:	evm.model.Contig123.6	evm.model.LG04.2090	0
## Alignment 12: score=550.0 e_value=1.6e-22 N=11 Contig130&LG06 plus
12- 0:	evm.model.Contig130.1	evm.model.LG06.3408	0
12- 1:	evm.model.Contig130.2	evm.model.LG06.3409	3e-135
12- 2:	evm.model.Contig130.3	evm.model.LG06.3410	0
12- 3:	evm.model.Contig130.4	evm.model.LG06.3411	0
12- 4:	evm.model.Contig130.5	evm.model.LG06.3412	3e-171
12- 5:	evm.model.Contig130.6	evm.model.LG06.3413	5e-157
12- 6:	evm.model.Contig130.7	evm.model.LG06.3414	0
12- 7:	evm.model.Contig130.8	evm.model.LG06.3415	5e-116
12- 8:	evm.model.Contig130.9	evm.model.LG06.3416	3e-60
12- 9:	evm.model.Contig130.10	evm.model.LG06.3417	1e-55
12- 10:	evm.model.Contig130.11	evm.model.LG06.3418	5e-146
## Alignment 13: score=299.0 e_value=8.3e-12 N=6 Contig136&LG03 minus
13- 0:	evm.model.Contig136.1	evm.model.LG03.817	3e-128
13- 1:	evm.model.Contig136.3	evm.model.LG03.816	0
13- 2:	evm.model.Contig136.4	evm.model.LG03.815	1e-52
13- 3:	evm.model.Contig136.5	evm.model.LG03.814	0
13- 4:	evm.model.Contig136.6	evm.model.LG03.813	3e-123
13- 5:	evm.model.Contig136.8	evm.model.LG03.810	6e-62
## Alignment 14: score=448.0 e_value=1.4e-19 N=9 Contig141&LG01 minus
14- 0:	evm.model.Contig141.1	evm.model.LG01.5741	0
14- 1:	evm.model.Contig141.2	evm.model.LG01.5740	0
14- 2:	evm.model.Contig141.3	evm.model.LG01.5738	2e-69
14- 3:	evm.model.Contig141.4	evm.model.LG01.5737	1e-20
14- 4:	evm.model.Contig141.5	evm.model.LG01.5736	0
14- 5:	evm.model.Contig141.6	evm.model.LG01.5735	7e-137
14- 6:	evm.model.Contig141.7	evm.model.LG01.5734	0
14- 7:	evm.model.Contig141.10	evm.model.LG01.5733	0
14- 8:	evm.model.Contig141.13	evm.model.LG01.5731	0
## Alignment 15: score=300.0 e_value=6.6e-09 N=6 Contig144&LG01 plus
15- 0:	evm.model.Contig144.1	evm.model.LG01.1398	0
15- 1:	evm.model.Contig144.2	evm.model.LG01.1399	0
15- 2:	evm.model.Contig144.3	evm.model.LG01.1400	0
15- 3:	evm.model.Contig144.4	evm.model.LG01.1401	0
15- 4:	evm.model.Contig144.5	evm.model.LG01.1402	6e-65
15- 5:	evm.model.Contig144.6	evm.model.LG01.1403	0
## Alignment 16: score=275.0 e_value=1.9e-09 N=6 Contig15&Contig4 minus
16- 0:	evm.model.Contig15.2	evm.model.Contig4.31	4e-63
16- 1:	evm.model.Contig15.6	evm.model.Contig4.28	1e-35
16- 2:	evm.model.Contig15.11	evm.model.Contig4.16	1e-46
16- 3:	evm.model.Contig15.15	evm.model.Contig4.10	2e-34
16- 4:	evm.model.Contig15.16	evm.model.Contig4.7	3e-44
16- 5:	evm.model.Contig15.22	evm.model.Contig4.2	8e-57
## Alignment 17: score=550.0 e_value=7.6e-25 N=11 Contig150&LG04 plus
17- 0:	evm.model.Contig150.1	evm.model.LG04.3631	5e-137
17- 1:	evm.model.Contig150.2	evm.model.LG04.3632	0
17- 2:	evm.model.Contig150.3	evm.model.LG04.3633	0
17- 3:	evm.model.Contig150.4	evm.model.LG04.3634	7e-33
17- 4:	evm.model.Contig150.5	evm.model.LG04.3635	0
17- 5:	evm.model.Contig150.6	evm.model.LG04.3636	0
17- 6:	evm.model.Contig150.7	evm.model.LG04.3637	2e-80
17- 7:	evm.model.Contig150.8	evm.model.LG04.3638	0
17- 8:	evm.model.Contig150.9	evm.model.LG04.3639	0
17- 9:	evm.model.Contig150.12	evm.model.LG04.3642	0
17- 10:	evm.model.Contig150.13	evm.model.LG04.3643	0
## Alignment 18: score=498.0 e_value=9.6e-24 N=10 Contig156&LG04 minus
18- 0:	evm.model.Contig156.1	evm.model.LG04.4198	0
18- 1:	evm.model.Contig156.2	evm.model.LG04.4197	0
18- 2:	evm.model.Contig156.5	evm.model.LG04.4195	0
18- 3:	evm.model.Contig156.6	evm.model.LG04.4194	3e-88
18- 4:	evm.model.Contig156.7	evm.model.LG04.4193	0
18- 5:	evm.model.Contig156.8	evm.model.LG04.4192	0
18- 6:	evm.model.Contig156.9	evm.model.LG04.4191	0
18- 7:	evm.model.Contig156.10	evm.model.LG04.4189	3e-49
18- 8:	evm.model.Contig156.11	evm.model.LG04.4188	0
18- 9:	evm.model.Contig156.12	evm.model.LG04.4186	6e-52
## Alignment 19: score=597.0 e_value=2.9e-28 N=12 Contig158&LG02 minus
19- 0:	evm.model.Contig158.1	evm.model.LG02.4836	1e-114
19- 1:	evm.model.Contig158.2	evm.model.LG02.4835	0
19- 2:	evm.model.Contig158.3	evm.model.LG02.4834	0
19- 3:	evm.model.Contig158.4	evm.model.LG02.4833	2e-100
19- 4:	evm.model.Contig158.5	evm.model.LG02.4832	0
19- 5:	evm.model.Contig158.8	evm.model.LG02.4829	1e-146
19- 6:	evm.model.Contig158.9	evm.model.LG02.4828	1e-144
19- 7:	evm.model.Contig158.10	evm.model.LG02.4827	1e-83
19- 8:	evm.model.Contig158.11	evm.model.LG02.4826	3e-86
19- 9:	evm.model.Contig158.13	evm.model.LG02.4825	7e-112
19- 10:	evm.model.Contig158.14	evm.model.LG02.4824	8e-154
19- 11:	evm.model.Contig158.15	evm.model.LG02.4823	0
## Alignment 20: score=600.0 e_value=6.9e-27 N=12 Contig160&LG04 plus
20- 0:	evm.model.Contig160.1	evm.model.LG04.4228	8e-110
20- 1:	evm.model.Contig160.2	evm.model.LG04.4229	1e-130
20- 2:	evm.model.Contig160.3	evm.model.LG04.4230	0
20- 3:	evm.model.Contig160.4	evm.model.LG04.4231	7e-109
20- 4:	evm.model.Contig160.5	evm.model.LG04.4232	0
20- 5:	evm.model.Contig160.6	evm.model.LG04.4233	0
20- 6:	evm.model.Contig160.7	evm.model.LG04.4234	2e-145
20- 7:	evm.model.Contig160.8	evm.model.LG04.4235	0
20- 8:	evm.model.Contig160.9	evm.model.LG04.4236	1e-68
20- 9:	evm.model.Contig160.10	evm.model.LG04.4237	0
20- 10:	evm.model.Contig160.11	evm.model.LG04.4238	0
20- 11:	evm.model.Contig160.12	evm.model.LG04.4239	0
## Alignment 21: score=393.0 e_value=5.2e-16 N=8 Contig163&LG01 minus
21- 0:	evm.model.Contig163.1	evm.model.LG01.2455	0
21- 1:	evm.model.Contig163.2	evm.model.LG01.2454	0
21- 2:	evm.model.Contig163.3	evm.model.LG01.2453	3e-48
21- 3:	evm.model.Contig163.4	evm.model.LG01.2452	2e-95
21- 4:	evm.model.Contig163.5	evm.model.LG01.2451	0
21- 5:	evm.model.Contig163.6	evm.model.LG01.2447	0
21- 6:	evm.model.Contig163.7	evm.model.LG01.2446	1e-54
21- 7:	evm.model.Contig163.12	evm.model.LG01.2443	3e-92
## Alignment 22: score=399.0 e_value=1.5e-15 N=8 Contig165&LG06 minus
22- 0:	evm.model.Contig165.1	evm.model.LG06.3045	0
22- 1:	evm.model.Contig165.2	evm.model.LG06.3044	2e-68
22- 2:	evm.model.Contig165.3	evm.model.LG06.3043	2e-101
22- 3:	evm.model.Contig165.4	evm.model.LG06.3042	4e-133
22- 4:	evm.model.Contig165.5	evm.model.LG06.3040	2e-177
22- 5:	evm.model.Contig165.6	evm.model.LG06.3039	1e-175
22- 6:	evm.model.Contig165.7	evm.model.LG06.3038	0
22- 7:	evm.model.Contig165.9	evm.model.LG06.3036	0
## Alignment 23: score=541.0 e_value=2.7e-24 N=11 Contig174&LG03 plus
23- 0:	evm.model.Contig174.1	evm.model.LG03.3236	7e-163
23- 1:	evm.model.Contig174.2	evm.model.LG03.3240	6e-88
23- 2:	evm.model.Contig174.4	evm.model.LG03.3241	0
23- 3:	evm.model.Contig174.5	evm.model.LG03.3242	8e-108
23- 4:	evm.model.Contig174.6	evm.model.LG03.3243	1e-99
23- 5:	evm.model.Contig174.7	evm.model.LG03.3244	0
23- 6:	evm.model.Contig174.8	evm.model.LG03.3245	0
23- 7:	evm.model.Contig174.9	evm.model.LG03.3248	1e-131
23- 8:	evm.model.Contig174.10	evm.model.LG03.3249	0
23- 9:	evm.model.Contig174.11	evm.model.LG03.3250	0
23- 10:	evm.model.Contig174.14	evm.model.LG03.3254	7e-92
## Alignment 24: score=549.0 e_value=8.7e-23 N=11 Contig178&LG03 plus
24- 0:	evm.model.Contig178.1	evm.model.LG03.3005	0
24- 1:	evm.model.Contig178.2	evm.model.LG03.3006	2e-70
24- 2:	evm.model.Contig178.3	evm.model.LG03.3007	0
24- 3:	evm.model.Contig178.4	evm.model.LG03.3008	3e-150
24- 4:	evm.model.Contig178.5	evm.model.LG03.3009	0
24- 5:	evm.model.Contig178.10	evm.model.LG03.3011	0
24- 6:	evm.model.Contig178.11	evm.model.LG03.3012	0
24- 7:	evm.model.Contig178.12	evm.model.LG03.3014	7e-170
24- 8:	evm.model.Contig178.13	evm.model.LG03.3015	1e-133
24- 9:	evm.model.Contig178.14	evm.model.LG03.3016	8e-59
24- 10:	evm.model.Contig178.15	evm.model.LG03.3017	0
## Alignment 25: score=268.0 e_value=2.8e-10 N=6 Contig18&Contig4 minus
25- 0:	evm.model.Contig18.3	evm.model.Contig4.46	3e-19
25- 1:	evm.model.Contig18.6	evm.model.Contig4.42	0
25- 2:	evm.model.Contig18.9	evm.model.Contig4.41	1e-51
25- 3:	evm.model.Contig18.13	evm.model.Contig4.32	7e-132
25- 4:	evm.model.Contig18.14	evm.model.Contig4.20	3e-80
25- 5:	evm.model.Contig18.16	evm.model.Contig4.11	2e-49
## Alignment 26: score=327.0 e_value=1.1e-14 N=7 Contig18&Contig7 minus
26- 0:	evm.model.Contig18.2	evm.model.Contig7.33	4e-17
26- 1:	evm.model.Contig18.5	evm.model.Contig7.31	4e-21
26- 2:	evm.model.Contig18.7	evm.model.Contig7.29	2e-51
26- 3:	evm.model.Contig18.8	evm.model.Contig7.25	0
26- 4:	evm.model.Contig18.13	evm.model.Contig7.16	1e-176
26- 5:	evm.model.Contig18.14	evm.model.Contig7.14	2e-75
26- 6:	evm.model.Contig18.16	evm.model.Contig7.4	5e-65
## Alignment 27: score=396.0 e_value=4.1e-16 N=8 Contig189&LG04 plus
27- 0:	evm.model.Contig189.1	evm.model.LG04.691	1e-116
27- 1:	evm.model.Contig189.2	evm.model.LG04.692	0
27- 2:	evm.model.Contig189.3	evm.model.LG04.693	2e-68
27- 3:	evm.model.Contig189.4	evm.model.LG04.694	4e-143
27- 4:	evm.model.Contig189.8	evm.model.LG04.697	2e-67
27- 5:	evm.model.Contig189.9	evm.model.LG04.698	0
27- 6:	evm.model.Contig189.11	evm.model.LG04.700	0
27- 7:	evm.model.Contig189.12	evm.model.LG04.701	8e-156
## Alignment 28: score=398.0 e_value=1.7e-13 N=8 Contig19&LG04 plus
28- 0:	evm.model.Contig19.1	evm.model.LG04.1016	6e-26
28- 1:	evm.model.Contig19.3	evm.model.LG04.1017	8e-28
28- 2:	evm.model.Contig19.4	evm.model.LG04.1018	6e-38
28- 3:	evm.model.Contig19.5	evm.model.LG04.1020	3e-53
28- 4:	evm.model.Contig19.6	evm.model.LG04.1022	0
28- 5:	evm.model.Contig19.7	evm.model.LG04.1023	0
28- 6:	evm.model.Contig19.8	evm.model.LG04.1024	0
28- 7:	evm.model.Contig19.9	evm.model.LG04.1026	8e-87
## Alignment 29: score=639.0 e_value=1.1e-27 N=13 Contig196&LG06 minus
29- 0:	evm.model.Contig196.1	evm.model.LG06.391	6e-42
29- 1:	evm.model.Contig196.2	evm.model.LG06.390	3e-60
29- 2:	evm.model.Contig196.4	evm.model.LG06.389	2e-82
29- 3:	evm.model.Contig196.6	evm.model.LG06.386	5e-57
29- 4:	evm.model.Contig196.8	evm.model.LG06.385	0
29- 5:	evm.model.Contig196.9	evm.model.LG06.384	0
29- 6:	evm.model.Contig196.10	evm.model.LG06.383	2e-160
29- 7:	evm.model.Contig196.12	evm.model.LG06.381	8e-127
29- 8:	evm.model.Contig196.14	evm.model.LG06.379	0
29- 9:	evm.model.Contig196.15	evm.model.LG06.377	8e-75
29- 10:	evm.model.Contig196.17	evm.model.LG06.373	6e-20
29- 11:	evm.model.Contig196.19	evm.model.LG06.372	3e-12
29- 12:	evm.model.Contig196.21	evm.model.LG06.370	2e-09
## Alignment 30: score=250.0 e_value=1.4e-06 N=5 Contig201&LG04 plus
30- 0:	evm.model.Contig201.1	evm.model.LG04.1031	0
30- 1:	evm.model.Contig201.2	evm.model.LG04.1032	6e-168
30- 2:	evm.model.Contig201.3	evm.model.LG04.1033	0
30- 3:	evm.model.Contig201.4	evm.model.LG04.1034	0
30- 4:	evm.model.Contig201.5	evm.model.LG04.1035	0
## Alignment 31: score=300.0 e_value=1.1e-10 N=6 Contig205&Contig23 minus
31- 0:	evm.model.Contig205.8	evm.model.Contig23.13	0
31- 1:	evm.model.Contig205.9	evm.model.Contig23.12	9e-63
31- 2:	evm.model.Contig205.10	evm.model.Contig23.11	0
31- 3:	evm.model.Contig205.11	evm.model.Contig23.10	3e-54
31- 4:	evm.model.Contig205.12	evm.model.Contig23.9	0
31- 5:	evm.model.Contig205.13	evm.model.Contig23.8	0
## Alignment 32: score=548.0 e_value=1.7e-24 N=11 Contig205&LG02 plus
32- 0:	evm.model.Contig205.1	evm.model.LG02.4911	2e-168
32- 1:	evm.model.Contig205.2	evm.model.LG02.4912	3e-106
32- 2:	evm.model.Contig205.3	evm.model.LG02.4913	8e-64
32- 3:	evm.model.Contig205.5	evm.model.LG02.4915	2e-128
32- 4:	evm.model.Contig205.7	evm.model.LG02.4917	1e-178
32- 5:	evm.model.Contig205.8	evm.model.LG02.4918	0
32- 6:	evm.model.Contig205.9	evm.model.LG02.4919	2e-73
32- 7:	evm.model.Contig205.10	evm.model.LG02.4920	0
32- 8:	evm.model.Contig205.11	evm.model.LG02.4921	1e-54
32- 9:	evm.model.Contig205.12	evm.model.LG02.4922	0
32- 10:	evm.model.Contig205.13	evm.model.LG02.4923	0
## Alignment 33: score=542.0 e_value=3.6e-23 N=11 Contig213&LG01 plus
33- 0:	evm.model.Contig213.1	evm.model.LG01.87	2e-172
33- 1:	evm.model.Contig213.3	evm.model.LG01.89	1e-94
33- 2:	evm.model.Contig213.4	evm.model.LG01.91	2e-171
33- 3:	evm.model.Contig213.5	evm.model.LG01.92	5e-76
33- 4:	evm.model.Contig213.7	evm.model.LG01.94	8e-71
33- 5:	evm.model.Contig213.11	evm.model.LG01.98	0
33- 6:	evm.model.Contig213.13	evm.model.LG01.100	1e-117
33- 7:	evm.model.Contig213.14	evm.model.LG01.101	2e-164
33- 8:	evm.model.Contig213.16	evm.model.LG01.102	3e-66
33- 9:	evm.model.Contig213.18	evm.model.LG01.104	0
33- 10:	evm.model.Contig213.19	evm.model.LG01.105	1e-121
## Alignment 34: score=549.0 e_value=1.5e-24 N=11 Contig220&LG03 plus
34- 0:	evm.model.Contig220.1	evm.model.LG03.3377	1e-36
34- 1:	evm.model.Contig220.2	evm.model.LG03.3378	0
34- 2:	evm.model.Contig220.3	evm.model.LG03.3379	0
34- 3:	evm.model.Contig220.4	evm.model.LG03.3380	0
34- 4:	evm.model.Contig220.6	evm.model.LG03.3381	0
34- 5:	evm.model.Contig220.7	evm.model.LG03.3382	0
34- 6:	evm.model.Contig220.8	evm.model.LG03.3383	0
34- 7:	evm.model.Contig220.9	evm.model.LG03.3384	2e-95
34- 8:	evm.model.Contig220.10	evm.model.LG03.3386	5e-146
34- 9:	evm.model.Contig220.11	evm.model.LG03.3387	5e-33
34- 10:	evm.model.Contig220.12	evm.model.LG03.3388	2e-74
## Alignment 35: score=398.0 e_value=3.1e-14 N=8 Contig221&LG03 minus
35- 0:	evm.model.Contig221.1	evm.model.LG03.2434	1e-77
35- 1:	evm.model.Contig221.2	evm.model.LG03.2433	0
35- 2:	evm.model.Contig221.3	evm.model.LG03.2432	1e-99
35- 3:	evm.model.Contig221.4	evm.model.LG03.2431	1e-141
35- 4:	evm.model.Contig221.5	evm.model.LG03.2430	0
35- 5:	evm.model.Contig221.6	evm.model.LG03.2429	0
35- 6:	evm.model.Contig221.7	evm.model.LG03.2426	1e-104
35- 7:	evm.model.Contig221.9	evm.model.LG03.2425	2e-161
## Alignment 36: score=349.0 e_value=3.8e-10 N=7 Contig228&LG03 plus
36- 0:	evm.model.Contig228.1	evm.model.LG03.5395	0
36- 1:	evm.model.Contig228.2	evm.model.LG03.5396	0
36- 2:	evm.model.Contig228.3	evm.model.LG03.5397	0
36- 3:	evm.model.Contig228.4	evm.model.LG03.5398	1e-77
36- 4:	evm.model.Contig228.5	evm.model.LG03.5399	0
36- 5:	evm.model.Contig228.6	evm.model.LG03.5400	0
36- 6:	evm.model.Contig228.8	evm.model.LG03.5402	2e-114
## Alignment 37: score=300.0 e_value=1.5e-10 N=6 Contig23&LG02 minus
37- 0:	evm.model.Contig23.8	evm.model.LG02.4923	0
37- 1:	evm.model.Contig23.9	evm.model.LG02.4922	0
37- 2:	evm.model.Contig23.10	evm.model.LG02.4921	3e-54
37- 3:	evm.model.Contig23.11	evm.model.LG02.4920	0
37- 4:	evm.model.Contig23.12	evm.model.LG02.4919	2e-62
37- 5:	evm.model.Contig23.13	evm.model.LG02.4918	0
## Alignment 38: score=546.0 e_value=3.1e-22 N=11 Contig230&LG05 minus
38- 0:	evm.model.Contig230.1	evm.model.LG05.3989	2e-171
38- 1:	evm.model.Contig230.2	evm.model.LG05.3988	3e-51
38- 2:	evm.model.Contig230.4	evm.model.LG05.3986	6e-41
38- 3:	evm.model.Contig230.6	evm.model.LG05.3984	0
38- 4:	evm.model.Contig230.8	evm.model.LG05.3983	0
38- 5:	evm.model.Contig230.9	evm.model.LG05.3981	0
38- 6:	evm.model.Contig230.10	evm.model.LG05.3980	0
38- 7:	evm.model.Contig230.12	evm.model.LG05.3979	4e-135
38- 8:	evm.model.Contig230.13	evm.model.LG05.3978	0
38- 9:	evm.model.Contig230.14	evm.model.LG05.3977	5e-80
38- 10:	evm.model.Contig230.16	evm.model.LG05.3976	7e-88
## Alignment 39: score=300.0 e_value=5.7e-09 N=6 Contig233&LG02 plus
39- 0:	evm.model.Contig233.2	evm.model.LG02.718	0
39- 1:	evm.model.Contig233.3	evm.model.LG02.719	0
39- 2:	evm.model.Contig233.4	evm.model.LG02.720	0
39- 3:	evm.model.Contig233.5	evm.model.LG02.721	3e-143
39- 4:	evm.model.Contig233.6	evm.model.LG02.722	0
39- 5:	evm.model.Contig233.7	evm.model.LG02.723	0
## Alignment 40: score=299.0 e_value=1.7e-10 N=6 Contig241&LG01 plus
40- 0:	evm.model.Contig241.1	evm.model.LG01.2147	0
40- 1:	evm.model.Contig241.2	evm.model.LG01.2149	0
40- 2:	evm.model.Contig241.3	evm.model.LG01.2150	0
40- 3:	evm.model.Contig241.4	evm.model.LG01.2151	0
40- 4:	evm.model.Contig241.5	evm.model.LG01.2152	0
40- 5:	evm.model.Contig241.6	evm.model.LG01.2153	3e-88
## Alignment 41: score=396.0 e_value=3.3e-14 N=8 Contig242&LG02 minus
41- 0:	evm.model.Contig242.1	evm.model.LG02.2772	6e-161
41- 1:	evm.model.Contig242.2	evm.model.LG02.2771	0
41- 2:	evm.model.Contig242.3	evm.model.LG02.2770	0
41- 3:	evm.model.Contig242.4	evm.model.LG02.2767	1e-112
41- 4:	evm.model.Contig242.7	evm.model.LG02.2766	2e-109
41- 5:	evm.model.Contig242.8	evm.model.LG02.2765	2e-172
41- 6:	evm.model.Contig242.9	evm.model.LG02.2764	2e-136
41- 7:	evm.model.Contig242.12	evm.model.LG02.2763	1e-78
## Alignment 42: score=446.0 e_value=8.9e-17 N=9 Contig244&LG03 plus
42- 0:	evm.model.Contig244.1	evm.model.LG03.5445	0
42- 1:	evm.model.Contig244.2	evm.model.LG03.5446	0
42- 2:	evm.model.Contig244.3	evm.model.LG03.5447	0
42- 3:	evm.model.Contig244.4	evm.model.LG03.5448	0
42- 4:	evm.model.Contig244.5	evm.model.LG03.5449	0
42- 5:	evm.model.Contig244.7	evm.model.LG03.5450	1e-94
42- 6:	evm.model.Contig244.8	evm.model.LG03.5452	1e-146
42- 7:	evm.model.Contig244.9	evm.model.LG03.5453	0
42- 8:	evm.model.Contig244.12	evm.model.LG03.5455	2e-146
## Alignment 43: score=295.0 e_value=6.8e-08 N=6 Contig25&LG06 minus
43- 0:	evm.model.Contig25.1	evm.model.LG06.1383	0
43- 1:	evm.model.Contig25.2	evm.model.LG06.1382	0
43- 2:	evm.model.Contig25.3	evm.model.LG06.1378	2e-28
43- 3:	evm.model.Contig25.5	evm.model.LG06.1377	0
43- 4:	evm.model.Contig25.8	evm.model.LG06.1376	0
43- 5:	evm.model.Contig25.9	evm.model.LG06.1375	3e-160
## Alignment 44: score=297.0 e_value=3.7e-09 N=6 Contig251&LG03 plus
44- 0:	evm.model.Contig251.1	evm.model.LG03.4235	2e-166
44- 1:	evm.model.Contig251.2	evm.model.LG03.4240	0
44- 2:	evm.model.Contig251.8	evm.model.LG03.4246	0
44- 3:	evm.model.Contig251.9	evm.model.LG03.4247	0
44- 4:	evm.model.Contig251.10	evm.model.LG03.4248	0
44- 5:	evm.model.Contig251.11	evm.model.LG03.4249	1e-173
## Alignment 45: score=299.0 e_value=5.1e-09 N=6 Contig268&LG04 minus
45- 0:	evm.model.Contig268.8	evm.model.LG04.154	1e-69
45- 1:	evm.model.Contig268.1	evm.model.LG04.153	7e-166
45- 2:	evm.model.Contig268.2	evm.model.LG04.152	0
45- 3:	evm.model.Contig268.3	evm.model.LG04.151	0
45- 4:	evm.model.Contig268.4	evm.model.LG04.150	5e-49
45- 5:	evm.model.Contig268.7	evm.model.LG04.149	0
## Alignment 46: score=300.0 e_value=6.6e-08 N=6 Contig275&LG02 minus
46- 0:	evm.model.Contig275.2	evm.model.LG02.2516	0
46- 1:	evm.model.Contig275.3	evm.model.LG02.2515	0
46- 2:	evm.model.Contig275.4	evm.model.LG02.2514	2e-128
46- 3:	evm.model.Contig275.5	evm.model.LG02.2513	1e-58
46- 4:	evm.model.Contig275.6	evm.model.LG02.2512	9e-68
46- 5:	evm.model.Contig275.7	evm.model.LG02.2511	1e-24
## Alignment 47: score=350.0 e_value=1.9e-12 N=7 Contig276&LG04 plus
47- 0:	evm.model.Contig276.2	evm.model.LG04.3430	9e-166
47- 1:	evm.model.Contig276.3	evm.model.LG04.3431	3e-61
47- 2:	evm.model.Contig276.4	evm.model.LG04.3432	0
47- 3:	evm.model.Contig276.5	evm.model.LG04.3433	0
47- 4:	evm.model.Contig276.6	evm.model.LG04.3434	0
47- 5:	evm.model.Contig276.7	evm.model.LG04.3435	0
47- 6:	evm.model.Contig276.8	evm.model.LG04.3436	0
## Alignment 48: score=348.0 e_value=1.2e-10 N=7 Contig285&LG04 minus
48- 0:	evm.model.Contig285.9	evm.model.LG04.862	3e-21
48- 1:	evm.model.Contig285.2	evm.model.LG04.861	0
48- 2:	evm.model.Contig285.3	evm.model.LG04.860	0
48- 3:	evm.model.Contig285.4	evm.model.LG04.859	0
48- 4:	evm.model.Contig285.5	evm.model.LG04.857	0
48- 5:	evm.model.Contig285.6	evm.model.LG04.856	5e-38
48- 6:	evm.model.Contig285.7	evm.model.LG04.855	1e-99
## Alignment 49: score=350.0 e_value=1.5e-12 N=7 Contig287&LG04 plus
49- 0:	evm.model.Contig287.1	evm.model.LG04.1697	2e-157
49- 1:	evm.model.Contig287.2	evm.model.LG04.1698	1e-130
49- 2:	evm.model.Contig287.3	evm.model.LG04.1699	0
49- 3:	evm.model.Contig287.4	evm.model.LG04.1700	0
49- 4:	evm.model.Contig287.5	evm.model.LG04.1701	0
49- 5:	evm.model.Contig287.6	evm.model.LG04.1702	0
49- 6:	evm.model.Contig287.7	evm.model.LG04.1703	5e-157
## Alignment 50: score=300.0 e_value=8e-10 N=6 Contig297&LG02 plus
50- 0:	evm.model.Contig297.1	evm.model.LG02.641	0
50- 1:	evm.model.Contig297.2	evm.model.LG02.642	0
50- 2:	evm.model.Contig297.3	evm.model.LG02.643	0
50- 3:	evm.model.Contig297.4	evm.model.LG02.644	4e-146
50- 4:	evm.model.Contig297.5	evm.model.LG02.645	0
50- 5:	evm.model.Contig297.6	evm.model.LG02.646	6e-136
## Alignment 51: score=599.0 e_value=6.8e-26 N=12 Contig30&LG03 plus
51- 0:	evm.model.Contig30.2	evm.model.LG03.2605	1e-72
51- 1:	evm.model.Contig30.3	evm.model.LG03.2606	0
51- 2:	evm.model.Contig30.5	evm.model.LG03.2607	0
51- 3:	evm.model.Contig30.6	evm.model.LG03.2608	4e-92
51- 4:	evm.model.Contig30.7	evm.model.LG03.2609	0
51- 5:	evm.model.Contig30.8	evm.model.LG03.2610	0
51- 6:	evm.model.Contig30.9	evm.model.LG03.2611	1e-97
51- 7:	evm.model.Contig30.10	evm.model.LG03.2612	0
51- 8:	evm.model.Contig30.11	evm.model.LG03.2613	8e-86
51- 9:	evm.model.Contig30.12	evm.model.LG03.2614	4e-150
51- 10:	evm.model.Contig30.13	evm.model.LG03.2615	8e-118
51- 11:	evm.model.Contig30.14	evm.model.LG03.2616	0
## Alignment 52: score=299.0 e_value=2e-11 N=6 Contig302&LG02 plus
52- 0:	evm.model.Contig302.1	evm.model.LG02.372	1e-66
52- 1:	evm.model.Contig302.2	evm.model.LG02.374	0
52- 2:	evm.model.Contig302.3	evm.model.LG02.375	3e-170
52- 3:	evm.model.Contig302.4	evm.model.LG02.376	1e-82
52- 4:	evm.model.Contig302.5	evm.model.LG02.377	7e-43
52- 5:	evm.model.Contig302.6	evm.model.LG02.378	2e-162
## Alignment 53: score=349.0 e_value=2.8e-11 N=7 Contig303&LG04 minus
53- 0:	evm.model.Contig303.8	evm.model.LG04.2408	7e-128
53- 1:	evm.model.Contig303.1	evm.model.LG04.2407	0
53- 2:	evm.model.Contig303.2	evm.model.LG04.2406	0
53- 3:	evm.model.Contig303.3	evm.model.LG04.2405	2e-46
53- 4:	evm.model.Contig303.5	evm.model.LG04.2404	0
53- 5:	evm.model.Contig303.6	evm.model.LG04.2403	2e-146
53- 6:	evm.model.Contig303.7	evm.model.LG04.2402	0
## Alignment 54: score=697.0 e_value=2e-31 N=14 Contig304&LG01 minus
54- 0:	evm.model.Contig304.1	evm.model.LG01.866	0
54- 1:	evm.model.Contig304.2	evm.model.LG01.864	5e-28
54- 2:	evm.model.Contig304.3	evm.model.LG01.863	4e-166
54- 3:	evm.model.Contig304.4	evm.model.LG01.861	2e-72
54- 4:	evm.model.Contig304.5	evm.model.LG01.860	0
54- 5:	evm.model.Contig304.6	evm.model.LG01.859	0
54- 6:	evm.model.Contig304.7	evm.model.LG01.858	2e-161
54- 7:	evm.model.Contig304.8	evm.model.LG01.857	0
54- 8:	evm.model.Contig304.9	evm.model.LG01.856	0
54- 9:	evm.model.Contig304.10	evm.model.LG01.855	1e-52
54- 10:	evm.model.Contig304.12	evm.model.LG01.854	3e-105
54- 11:	evm.model.Contig304.13	evm.model.LG01.853	0
54- 12:	evm.model.Contig304.14	evm.model.LG01.852	0
54- 13:	evm.model.Contig304.15	evm.model.LG01.851	0
## Alignment 55: score=295.0 e_value=2.6e-12 N=7 Contig304&LG05 minus
55- 0:	evm.model.Contig304.3	evm.model.LG05.4095	3e-56
55- 1:	evm.model.Contig304.4	evm.model.LG05.4089	7e-157
55- 2:	evm.model.Contig304.5	evm.model.LG05.4063	0
55- 3:	evm.model.Contig304.8	evm.model.LG05.4039	0
55- 4:	evm.model.Contig304.9	evm.model.LG05.4036	0
55- 5:	evm.model.Contig304.11	evm.model.LG05.4035	0
55- 6:	evm.model.Contig304.13	evm.model.LG05.4031	0
## Alignment 56: score=442.0 e_value=8.7e-18 N=9 Contig306&LG01 plus
56- 0:	evm.model.Contig306.1	evm.model.LG01.2718	0
56- 1:	evm.model.Contig306.2	evm.model.LG01.2719	1e-144
56- 2:	evm.model.Contig306.5	evm.model.LG01.2721	0
56- 3:	evm.model.Contig306.9	evm.model.LG01.2722	0
56- 4:	evm.model.Contig306.10	evm.model.LG01.2724	0
56- 5:	evm.model.Contig306.11	evm.model.LG01.2727	0
56- 6:	evm.model.Contig306.12	evm.model.LG01.2728	5e-109
56- 7:	evm.model.Contig306.14	evm.model.LG01.2729	1e-46
56- 8:	evm.model.Contig306.15	evm.model.LG01.2730	0
## Alignment 57: score=300.0 e_value=2.4e-08 N=6 Contig312&LG02 plus
57- 0:	evm.model.Contig312.1	evm.model.LG02.524	0
57- 1:	evm.model.Contig312.2	evm.model.LG02.525	0
57- 2:	evm.model.Contig312.3	evm.model.LG02.526	4e-171
57- 3:	evm.model.Contig312.4	evm.model.LG02.527	1e-105
57- 4:	evm.model.Contig312.5	evm.model.LG02.528	0
57- 5:	evm.model.Contig312.6	evm.model.LG02.529	7e-144
## Alignment 58: score=250.0 e_value=9.9e-06 N=5 Contig314&LG02 minus
58- 0:	evm.model.Contig314.1	evm.model.LG02.3888	0
58- 1:	evm.model.Contig314.2	evm.model.LG02.3887	0
58- 2:	evm.model.Contig314.3	evm.model.LG02.3886	3e-113
58- 3:	evm.model.Contig314.4	evm.model.LG02.3885	7e-114
58- 4:	evm.model.Contig314.5	evm.model.LG02.3884	0
## Alignment 59: score=349.0 e_value=3.2e-10 N=7 Contig317&LG06 minus
59- 0:	evm.model.Contig317.3	evm.model.LG06.2591	5e-165
59- 1:	evm.model.Contig317.4	evm.model.LG06.2590	9e-108
59- 2:	evm.model.Contig317.5	evm.model.LG06.2589	3e-135
59- 3:	evm.model.Contig317.6	evm.model.LG06.2588	0
59- 4:	evm.model.Contig317.8	evm.model.LG06.2586	2e-83
59- 5:	evm.model.Contig317.10	evm.model.LG06.2584	6e-175
59- 6:	evm.model.Contig317.11	evm.model.LG06.2583	3e-25
## Alignment 60: score=296.0 e_value=8.3e-08 N=6 Contig318&LG03 plus
60- 0:	evm.model.Contig318.9	evm.model.LG03.4166	3e-22
60- 1:	evm.model.Contig318.2	evm.model.LG03.4168	3e-11
60- 2:	evm.model.Contig318.3	evm.model.LG03.4169	0
60- 3:	evm.model.Contig318.5	evm.model.LG03.4172	1e-106
60- 4:	evm.model.Contig318.8	evm.model.LG03.4173	0
60- 5:	evm.model.Contig318.10	evm.model.LG03.4174	3e-46
## Alignment 61: score=396.0 e_value=1.9e-15 N=8 Contig32&LG03 minus
61- 0:	evm.model.Contig32.9	evm.model.LG03.3307	4e-24
61- 1:	evm.model.Contig32.10	evm.model.LG03.3306	3e-43
61- 2:	evm.model.Contig32.11	evm.model.LG03.3305	1e-35
61- 3:	evm.model.Contig32.12	evm.model.LG03.3303	3e-39
61- 4:	evm.model.Contig32.14	evm.model.LG03.3300	0
61- 5:	evm.model.Contig32.15	evm.model.LG03.3298	5e-148
61- 6:	evm.model.Contig32.16	evm.model.LG03.3297	0
61- 7:	evm.model.Contig32.17	evm.model.LG03.3295	8e-159
## Alignment 62: score=348.0 e_value=1.6e-11 N=7 Contig320&LG02 minus
62- 0:	evm.model.Contig320.2	evm.model.LG02.5137	1e-60
62- 1:	evm.model.Contig320.3	evm.model.LG02.5135	0
62- 2:	evm.model.Contig320.4	evm.model.LG02.5134	5e-48
62- 3:	evm.model.Contig320.5	evm.model.LG02.5133	1e-49
62- 4:	evm.model.Contig320.6	evm.model.LG02.5132	2e-94
62- 5:	evm.model.Contig320.8	evm.model.LG02.5131	0
62- 6:	evm.model.Contig320.9	evm.model.LG02.5130	0
## Alignment 63: score=293.0 e_value=6.5e-08 N=6 Contig321&LG02 plus
63- 0:	evm.model.Contig321.1	evm.model.LG02.4368	6e-124
63- 1:	evm.model.Contig321.3	evm.model.LG02.4372	0
63- 2:	evm.model.Contig321.5	evm.model.LG02.4373	0
63- 3:	evm.model.Contig321.8	evm.model.LG02.4377	3e-159
63- 4:	evm.model.Contig321.9	evm.model.LG02.4378	0
63- 5:	evm.model.Contig321.10	evm.model.LG02.4380	6e-102
## Alignment 64: score=399.0 e_value=4.9e-15 N=8 Contig326&LG05 plus
64- 0:	evm.model.Contig326.1	evm.model.LG05.1234	4e-73
64- 1:	evm.model.Contig326.2	evm.model.LG05.1235	0
64- 2:	evm.model.Contig326.3	evm.model.LG05.1236	2e-58
64- 3:	evm.model.Contig326.4	evm.model.LG05.1237	0
64- 4:	evm.model.Contig326.5	evm.model.LG05.1238	0
64- 5:	evm.model.Contig326.6	evm.model.LG05.1239	0
64- 6:	evm.model.Contig326.7	evm.model.LG05.1240	0
64- 7:	evm.model.Contig326.9	evm.model.LG05.1242	4e-46
## Alignment 65: score=347.0 e_value=1e-11 N=7 Contig327&LG03 minus
65- 0:	evm.model.Contig327.1	evm.model.LG03.737	0
65- 1:	evm.model.Contig327.2	evm.model.LG03.736	0
65- 2:	evm.model.Contig327.3	evm.model.LG03.734	9e-50
65- 3:	evm.model.Contig327.6	evm.model.LG03.733	0
65- 4:	evm.model.Contig327.7	evm.model.LG03.732	6e-140
65- 5:	evm.model.Contig327.8	evm.model.LG03.731	0
65- 6:	evm.model.Contig327.9	evm.model.LG03.730	0
## Alignment 66: score=447.0 e_value=6.5e-17 N=9 Contig328&LG01 minus
66- 0:	evm.model.Contig328.1	evm.model.LG01.2246	4e-47
66- 1:	evm.model.Contig328.2	evm.model.LG01.2245	3e-79
66- 2:	evm.model.Contig328.3	evm.model.LG01.2244	0
66- 3:	evm.model.Contig328.4	evm.model.LG01.2242	2e-100
66- 4:	evm.model.Contig328.5	evm.model.LG01.2241	0
66- 5:	evm.model.Contig328.6	evm.model.LG01.2240	9e-177
66- 6:	evm.model.Contig328.7	evm.model.LG01.2237	9e-60
66- 7:	evm.model.Contig328.8	evm.model.LG01.2236	3e-47
66- 8:	evm.model.Contig328.9	evm.model.LG01.2235	0
## Alignment 67: score=340.0 e_value=6.6e-11 N=7 Contig329&LG03 minus
67- 0:	evm.model.Contig329.1	evm.model.LG03.5384	0
67- 1:	evm.model.Contig329.3	evm.model.LG03.5383	1e-22
67- 2:	evm.model.Contig329.7	evm.model.LG03.5381	1e-68
67- 3:	evm.model.Contig329.9	evm.model.LG03.5379	0
67- 4:	evm.model.Contig329.12	evm.model.LG03.5374	0
67- 5:	evm.model.Contig329.13	evm.model.LG03.5373	0
67- 6:	evm.model.Contig329.15	evm.model.LG03.5372	0
## Alignment 68: score=250.0 e_value=1.9e-06 N=5 Contig330&LG05 plus
68- 0:	evm.model.Contig330.1	evm.model.LG05.3137	4e-153
68- 1:	evm.model.Contig330.2	evm.model.LG05.3139	6e-84
68- 2:	evm.model.Contig330.3	evm.model.LG05.3140	0
68- 3:	evm.model.Contig330.4	evm.model.LG05.3141	0
68- 4:	evm.model.Contig330.5	evm.model.LG05.3142	8e-45
## Alignment 69: score=300.0 e_value=4.2e-12 N=6 Contig332&LG04 plus
69- 0:	evm.model.Contig332.1	evm.model.LG04.3919	0
69- 1:	evm.model.Contig332.2	evm.model.LG04.3920	0
69- 2:	evm.model.Contig332.5	evm.model.LG04.3923	6e-144
69- 3:	evm.model.Contig332.6	evm.model.LG04.3924	0
69- 4:	evm.model.Contig332.7	evm.model.LG04.3925	0
69- 5:	evm.model.Contig332.8	evm.model.LG04.3926	0
## Alignment 70: score=250.0 e_value=1.7e-06 N=5 Contig337&LG06 plus
70- 0:	evm.model.Contig337.1	evm.model.LG06.3562	0
70- 1:	evm.model.Contig337.2	evm.model.LG06.3563	1e-124
70- 2:	evm.model.Contig337.3	evm.model.LG06.3564	8e-42
70- 3:	evm.model.Contig337.4	evm.model.LG06.3565	5e-180
70- 4:	evm.model.Contig337.5	evm.model.LG06.3566	0
## Alignment 71: score=250.0 e_value=6.3e-09 N=5 Contig338&LG03 minus
71- 0:	evm.model.Contig338.1	evm.model.LG03.356	9e-20
71- 1:	evm.model.Contig338.2	evm.model.LG03.355	2e-73
71- 2:	evm.model.Contig338.3	evm.model.LG03.354	3e-107
71- 3:	evm.model.Contig338.4	evm.model.LG03.353	2e-36
71- 4:	evm.model.Contig338.5	evm.model.LG03.352	2e-140
## Alignment 72: score=347.0 e_value=3.9e-10 N=7 Contig345&LG05 plus
72- 0:	evm.model.Contig345.1	evm.model.LG05.686	2e-138
72- 1:	evm.model.Contig345.3	evm.model.LG05.688	0
72- 2:	evm.model.Contig345.4	evm.model.LG05.690	0
72- 3:	evm.model.Contig345.5	evm.model.LG05.691	0
72- 4:	evm.model.Contig345.7	evm.model.LG05.692	0
72- 5:	evm.model.Contig345.8	evm.model.LG05.693	0
72- 6:	evm.model.Contig345.9	evm.model.LG05.694	2e-145
## Alignment 73: score=350.0 e_value=3.3e-10 N=7 Contig346&LG05 plus
73- 0:	evm.model.Contig346.1	evm.model.LG05.2015	0
73- 1:	evm.model.Contig346.2	evm.model.LG05.2016	0
73- 2:	evm.model.Contig346.3	evm.model.LG05.2017	1e-57
73- 3:	evm.model.Contig346.4	evm.model.LG05.2018	0
73- 4:	evm.model.Contig346.5	evm.model.LG05.2019	0
73- 5:	evm.model.Contig346.6	evm.model.LG05.2020	0
73- 6:	evm.model.Contig346.7	evm.model.LG05.2021	0
## Alignment 74: score=348.0 e_value=1.7e-10 N=7 Contig359&LG01 minus
74- 0:	evm.model.Contig359.1	evm.model.LG01.6053	1e-76
74- 1:	evm.model.Contig359.2	evm.model.LG01.6052	0
74- 2:	evm.model.Contig359.3	evm.model.LG01.6051	3e-177
74- 3:	evm.model.Contig359.4	evm.model.LG01.6050	3e-42
74- 4:	evm.model.Contig359.6	evm.model.LG01.6049	0
74- 5:	evm.model.Contig359.7	evm.model.LG01.6048	0
74- 6:	evm.model.Contig359.8	evm.model.LG01.6046	0
## Alignment 75: score=275.0 e_value=1.1e-14 N=6 Contig36&Contig7 plus
75- 0:	evm.model.Contig36.2	evm.model.Contig7.3	2e-74
75- 1:	evm.model.Contig36.4	evm.model.Contig7.15	9e-52
75- 2:	evm.model.Contig36.6	evm.model.Contig7.29	2e-36
75- 3:	evm.model.Contig36.7	evm.model.Contig7.31	7e-39
75- 4:	evm.model.Contig36.9	evm.model.Contig7.33	3e-29
75- 5:	evm.model.Contig36.10	evm.model.Contig7.34	6e-47
## Alignment 76: score=499.0 e_value=2.8e-18 N=10 Contig365&LG01 plus
76- 0:	evm.model.Contig365.1	evm.model.LG01.6253	1e-102
76- 1:	evm.model.Contig365.2	evm.model.LG01.6254	7e-151
76- 2:	evm.model.Contig365.3	evm.model.LG01.6255	0
76- 3:	evm.model.Contig365.4	evm.model.LG01.6256	0
76- 4:	evm.model.Contig365.5	evm.model.LG01.6258	0
76- 5:	evm.model.Contig365.6	evm.model.LG01.6259	0
76- 6:	evm.model.Contig365.7	evm.model.LG01.6260	0
76- 7:	evm.model.Contig365.8	evm.model.LG01.6261	6e-89
76- 8:	evm.model.Contig365.9	evm.model.LG01.6262	4e-97
76- 9:	evm.model.Contig365.10	evm.model.LG01.6263	0
## Alignment 77: score=349.0 e_value=2.1e-12 N=7 Contig366&LG04 minus
77- 0:	evm.model.Contig366.1	evm.model.LG04.4356	0
77- 1:	evm.model.Contig366.2	evm.model.LG04.4355	0
77- 2:	evm.model.Contig366.3	evm.model.LG04.4354	3e-164
77- 3:	evm.model.Contig366.4	evm.model.LG04.4353	3e-60
77- 4:	evm.model.Contig366.5	evm.model.LG04.4352	0
77- 5:	evm.model.Contig366.6	evm.model.LG04.4351	0
77- 6:	evm.model.Contig366.9	evm.model.LG04.4348	2e-173
## Alignment 78: score=298.0 e_value=1.6e-08 N=6 Contig372&LG02 minus
78- 0:	evm.model.Contig372.2	evm.model.LG02.964	0
78- 1:	evm.model.Contig372.4	evm.model.LG02.963	0
78- 2:	evm.model.Contig372.5	evm.model.LG02.962	6e-166
78- 3:	evm.model.Contig372.6	evm.model.LG02.961	2e-94
78- 4:	evm.model.Contig372.7	evm.model.LG02.959	0
78- 5:	evm.model.Contig372.8	evm.model.LG02.958	0
## Alignment 79: score=399.0 e_value=2.4e-13 N=8 Contig381&LG03 plus
79- 0:	evm.model.Contig381.2	evm.model.LG03.4078	0
79- 1:	evm.model.Contig381.3	evm.model.LG03.4079	1e-38
79- 2:	evm.model.Contig381.4	evm.model.LG03.4080	1e-155
79- 3:	evm.model.Contig381.5	evm.model.LG03.4081	0
79- 4:	evm.model.Contig381.6	evm.model.LG03.4082	0
79- 5:	evm.model.Contig381.7	evm.model.LG03.4084	0
79- 6:	evm.model.Contig381.8	evm.model.LG03.4085	0
79- 7:	evm.model.Contig381.9	evm.model.LG03.4086	3e-91
## Alignment 80: score=496.0 e_value=5.2e-19 N=10 Contig392&LG01 minus
80- 0:	evm.model.Contig392.3	evm.model.LG01.1116	6e-110
80- 1:	evm.model.Contig392.5	evm.model.LG01.1114	5e-128
80- 2:	evm.model.Contig392.6	evm.model.LG01.1113	0
80- 3:	evm.model.Contig392.7	evm.model.LG01.1112	0
80- 4:	evm.model.Contig392.10	evm.model.LG01.1110	0
80- 5:	evm.model.Contig392.11	evm.model.LG01.1109	0
80- 6:	evm.model.Contig392.12	evm.model.LG01.1108	2e-147
80- 7:	evm.model.Contig392.13	evm.model.LG01.1106	1e-161
80- 8:	evm.model.Contig392.15	evm.model.LG01.1104	6e-25
80- 9:	evm.model.Contig392.16	evm.model.LG01.1103	2e-67
## Alignment 81: score=348.0 e_value=5e-12 N=7 Contig393&LG03 minus
81- 0:	evm.model.Contig393.1	evm.model.LG03.828	2e-53
81- 1:	evm.model.Contig393.2	evm.model.LG03.827	2e-125
81- 2:	evm.model.Contig393.3	evm.model.LG03.826	1e-65
81- 3:	evm.model.Contig393.4	evm.model.LG03.825	0
81- 4:	evm.model.Contig393.5	evm.model.LG03.824	2e-165
81- 5:	evm.model.Contig393.7	evm.model.LG03.819	2e-123
81- 6:	evm.model.Contig393.8	evm.model.LG03.818	2e-143
## Alignment 82: score=299.0 e_value=5.9e-09 N=6 Contig396&LG06 plus
82- 0:	evm.model.Contig396.1	evm.model.LG06.3424	0
82- 1:	evm.model.Contig396.2	evm.model.LG06.3425	0
82- 2:	evm.model.Contig396.3	evm.model.LG06.3426	0
82- 3:	evm.model.Contig396.4	evm.model.LG06.3427	0
82- 4:	evm.model.Contig396.5	evm.model.LG06.3428	1e-57
82- 5:	evm.model.Contig396.7	evm.model.LG06.3429	0
## Alignment 83: score=299.0 e_value=1.7e-09 N=6 Contig398&LG04 minus
83- 0:	evm.model.Contig398.1	evm.model.LG04.2292	3e-110
83- 1:	evm.model.Contig398.2	evm.model.LG04.2291	0
83- 2:	evm.model.Contig398.3	evm.model.LG04.2290	0
83- 3:	evm.model.Contig398.6	evm.model.LG04.2287	6e-77
83- 4:	evm.model.Contig398.7	evm.model.LG04.2286	1e-56
83- 5:	evm.model.Contig398.8	evm.model.LG04.2285	0
## Alignment 84: score=314.0 e_value=1.7e-12 N=7 Contig4&Contig6 minus
84- 0:	evm.model.Contig4.12	evm.model.Contig6.19	1e-31
84- 1:	evm.model.Contig4.18	evm.model.Contig6.9	3e-56
84- 2:	evm.model.Contig4.19	evm.model.Contig6.8	0
84- 3:	evm.model.Contig4.26	evm.model.Contig6.7	2e-103
84- 4:	evm.model.Contig4.41	evm.model.Contig6.6	6e-55
84- 5:	evm.model.Contig4.45	evm.model.Contig6.5	0
84- 6:	evm.model.Contig4.47	evm.model.Contig6.21	2e-54
## Alignment 85: score=328.0 e_value=3.1e-14 N=7 Contig4&Contig7 plus
85- 0:	evm.model.Contig4.15	evm.model.Contig7.12	0
85- 1:	evm.model.Contig4.16	evm.model.Contig7.13	1e-89
85- 2:	evm.model.Contig4.19	evm.model.Contig7.16	0
85- 3:	evm.model.Contig4.21	evm.model.Contig7.17	2e-24
85- 4:	evm.model.Contig4.37	evm.model.Contig7.22	1e-64
85- 5:	evm.model.Contig4.38	evm.model.Contig7.23	1e-79
85- 6:	evm.model.Contig4.43	evm.model.Contig7.28	4e-116
## Alignment 86: score=299.0 e_value=1.9e-09 N=6 Contig401&LG05 plus
86- 0:	evm.model.Contig401.1	evm.model.LG05.1657	2e-98
86- 1:	evm.model.Contig401.3	evm.model.LG05.1659	0
86- 2:	evm.model.Contig401.4	evm.model.LG05.1660	8e-80
86- 3:	evm.model.Contig401.6	evm.model.LG05.1662	0
86- 4:	evm.model.Contig401.8	evm.model.LG05.1664	0
86- 5:	evm.model.Contig401.9	evm.model.LG05.1665	3e-42
## Alignment 87: score=300.0 e_value=3.2e-08 N=6 Contig403&LG04 minus
87- 0:	evm.model.Contig403.1	evm.model.LG04.3649	0
87- 1:	evm.model.Contig403.2	evm.model.LG04.3648	6e-101
87- 2:	evm.model.Contig403.3	evm.model.LG04.3647	0
87- 3:	evm.model.Contig403.4	evm.model.LG04.3646	0
87- 4:	evm.model.Contig403.5	evm.model.LG04.3645	4e-121
87- 5:	evm.model.Contig403.6	evm.model.LG04.3644	0
## Alignment 88: score=300.0 e_value=3.5e-08 N=6 Contig414&LG05 minus
88- 0:	evm.model.Contig414.1	evm.model.LG05.1900	0
88- 1:	evm.model.Contig414.2	evm.model.LG05.1899	0
88- 2:	evm.model.Contig414.3	evm.model.LG05.1898	0
88- 3:	evm.model.Contig414.4	evm.model.LG05.1897	1e-70
88- 4:	evm.model.Contig414.5	evm.model.LG05.1896	0
88- 5:	evm.model.Contig414.6	evm.model.LG05.1895	0
## Alignment 89: score=347.0 e_value=3.6e-13 N=7 Contig426&LG01 plus
89- 0:	evm.model.Contig426.1	evm.model.LG01.3184	2e-98
89- 1:	evm.model.Contig426.2	evm.model.LG01.3185	0
89- 2:	evm.model.Contig426.3	evm.model.LG01.3186	6e-147
89- 3:	evm.model.Contig426.4	evm.model.LG01.3187	3e-81
89- 4:	evm.model.Contig426.5	evm.model.LG01.3188	0
89- 5:	evm.model.Contig426.7	evm.model.LG01.3192	0
89- 6:	evm.model.Contig426.8	evm.model.LG01.3193	2e-52
## Alignment 90: score=300.0 e_value=3.1e-10 N=6 Contig432&LG04 minus
90- 0:	evm.model.Contig432.1	evm.model.LG04.1027	4e-152
90- 1:	evm.model.Contig432.2	evm.model.LG04.1026	0
90- 2:	evm.model.Contig432.3	evm.model.LG04.1025	9e-78
90- 3:	evm.model.Contig432.4	evm.model.LG04.1024	0
90- 4:	evm.model.Contig432.5	evm.model.LG04.1023	2e-152
90- 5:	evm.model.Contig432.6	evm.model.LG04.1022	0
## Alignment 91: score=698.0 e_value=3.2e-31 N=14 Contig437&LG06 plus
91- 0:	evm.model.Contig437.1	evm.model.LG06.324	2e-124
91- 1:	evm.model.Contig437.2	evm.model.LG06.325	1e-150
91- 2:	evm.model.Contig437.3	evm.model.LG06.326	1e-101
91- 3:	evm.model.Contig437.4	evm.model.LG06.327	7e-68
91- 4:	evm.model.Contig437.5	evm.model.LG06.328	1e-116
91- 5:	evm.model.Contig437.7	evm.model.LG06.332	2e-124
91- 6:	evm.model.Contig437.8	evm.model.LG06.333	0
91- 7:	evm.model.Contig437.9	evm.model.LG06.334	2e-115
91- 8:	evm.model.Contig437.10	evm.model.LG06.335	0
91- 9:	evm.model.Contig437.11	evm.model.LG06.336	1e-59
91- 10:	evm.model.Contig437.12	evm.model.LG06.337	0
91- 11:	evm.model.Contig437.13	evm.model.LG06.338	1e-168
91- 12:	evm.model.Contig437.14	evm.model.LG06.339	3e-153
91- 13:	evm.model.Contig437.15	evm.model.LG06.340	0
## Alignment 92: score=498.0 e_value=7.6e-21 N=10 Contig440&LG04 minus
92- 0:	evm.model.Contig440.1	evm.model.LG04.4099	7e-152
92- 1:	evm.model.Contig440.2	evm.model.LG04.4097	7e-119
92- 2:	evm.model.Contig440.4	evm.model.LG04.4095	3e-99
92- 3:	evm.model.Contig440.5	evm.model.LG04.4093	5e-87
92- 4:	evm.model.Contig440.6	evm.model.LG04.4092	0
92- 5:	evm.model.Contig440.7	evm.model.LG04.4091	1e-170
92- 6:	evm.model.Contig440.8	evm.model.LG04.4090	0
92- 7:	evm.model.Contig440.9	evm.model.LG04.4089	0
92- 8:	evm.model.Contig440.10	evm.model.LG04.4088	0
92- 9:	evm.model.Contig440.11	evm.model.LG04.4087	4e-94
## Alignment 93: score=349.0 e_value=2.7e-11 N=7 Contig442&LG06 minus
93- 0:	evm.model.Contig442.1	evm.model.LG06.2671	0
93- 1:	evm.model.Contig442.2	evm.model.LG06.2670	0
93- 2:	evm.model.Contig442.3	evm.model.LG06.2669	7e-171
93- 3:	evm.model.Contig442.4	evm.model.LG06.2668	0
93- 4:	evm.model.Contig442.5	evm.model.LG06.2667	0
93- 5:	evm.model.Contig442.6	evm.model.LG06.2666	0
93- 6:	evm.model.Contig442.7	evm.model.LG06.2664	2e-149
## Alignment 94: score=400.0 e_value=1.1e-13 N=8 Contig445&LG06 minus
94- 0:	evm.model.Contig445.1	evm.model.LG06.782	0
94- 1:	evm.model.Contig445.2	evm.model.LG06.781	2e-63
94- 2:	evm.model.Contig445.3	evm.model.LG06.780	0
94- 3:	evm.model.Contig445.4	evm.model.LG06.779	0
94- 4:	evm.model.Contig445.5	evm.model.LG06.778	0
94- 5:	evm.model.Contig445.6	evm.model.LG06.777	5e-113
94- 6:	evm.model.Contig445.7	evm.model.LG06.776	0
94- 7:	evm.model.Contig445.8	evm.model.LG06.775	1e-62
## Alignment 95: score=446.0 e_value=1e-16 N=9 Contig450&LG04 minus
95- 0:	evm.model.Contig450.1	evm.model.LG04.3365	0
95- 1:	evm.model.Contig450.2	evm.model.LG04.3360	8e-20
95- 2:	evm.model.Contig450.3	evm.model.LG04.3359	1e-19
95- 3:	evm.model.Contig450.4	evm.model.LG04.3358	3e-33
95- 4:	evm.model.Contig450.6	evm.model.LG04.3357	0
95- 5:	evm.model.Contig450.7	evm.model.LG04.3356	0
95- 6:	evm.model.Contig450.8	evm.model.LG04.3355	4e-112
95- 7:	evm.model.Contig450.9	evm.model.LG04.3354	0
95- 8:	evm.model.Contig450.10	evm.model.LG04.3353	0
## Alignment 96: score=548.0 e_value=1.7e-23 N=11 Contig453&LG06 minus
96- 0:	evm.model.Contig453.1	evm.model.LG06.834	7e-39
96- 1:	evm.model.Contig453.2	evm.model.LG06.833	2e-134
96- 2:	evm.model.Contig453.3	evm.model.LG06.832	0
96- 3:	evm.model.Contig453.4	evm.model.LG06.831	2e-172
96- 4:	evm.model.Contig453.5	evm.model.LG06.830	0
96- 5:	evm.model.Contig453.6	evm.model.LG06.829	0
96- 6:	evm.model.Contig453.7	evm.model.LG06.828	2e-156
96- 7:	evm.model.Contig453.8	evm.model.LG06.827	0
96- 8:	evm.model.Contig453.9	evm.model.LG06.826	0
96- 9:	evm.model.Contig453.10	evm.model.LG06.825	5e-70
96- 10:	evm.model.Contig453.14	evm.model.LG06.822	4e-70
## Alignment 97: score=250.0 e_value=2.5e-07 N=5 Contig458&LG05 minus
97- 0:	evm.model.Contig458.1	evm.model.LG05.3449	3e-45
97- 1:	evm.model.Contig458.3	evm.model.LG05.3446	3e-112
97- 2:	evm.model.Contig458.4	evm.model.LG05.3445	0
97- 3:	evm.model.Contig458.5	evm.model.LG05.3444	0
97- 4:	evm.model.Contig458.6	evm.model.LG05.3443	0
## Alignment 98: score=250.0 e_value=1.1e-07 N=5 Contig459&LG03 minus
98- 0:	evm.model.Contig459.1	evm.model.LG03.2770	6e-165
98- 1:	evm.model.Contig459.2	evm.model.LG03.2769	0
98- 2:	evm.model.Contig459.3	evm.model.LG03.2768	2e-125
98- 3:	evm.model.Contig459.4	evm.model.LG03.2767	9e-173
98- 4:	evm.model.Contig459.5	evm.model.LG03.2766	6e-120
## Alignment 99: score=445.0 e_value=2e-18 N=9 Contig461&LG01 minus
99- 0:	evm.model.Contig461.2	evm.model.LG01.2863	0
99- 1:	evm.model.Contig461.3	evm.model.LG01.2862	5e-92
99- 2:	evm.model.Contig461.4	evm.model.LG01.2861	7e-53
99- 3:	evm.model.Contig461.6	evm.model.LG01.2860	0
99- 4:	evm.model.Contig461.7	evm.model.LG01.2859	0
99- 5:	evm.model.Contig461.8	evm.model.LG01.2858	0
99- 6:	evm.model.Contig461.9	evm.model.LG01.2857	3e-177
99- 7:	evm.model.Contig461.10	evm.model.LG01.2856	2e-100
99- 8:	evm.model.Contig461.11	evm.model.LG01.2851	2e-63
## Alignment 100: score=400.0 e_value=6.3e-14 N=8 Contig463&LG02 plus
100- 0:	evm.model.Contig463.1	evm.model.LG02.2107	4e-37
100- 1:	evm.model.Contig463.2	evm.model.LG02.2108	6e-135
100- 2:	evm.model.Contig463.4	evm.model.LG02.2109	9e-174
100- 3:	evm.model.Contig463.5	evm.model.LG02.2110	4e-101
100- 4:	evm.model.Contig463.6	evm.model.LG02.2111	3e-168
100- 5:	evm.model.Contig463.7	evm.model.LG02.2112	0
100- 6:	evm.model.Contig463.8	evm.model.LG02.2113	0
100- 7:	evm.model.Contig463.9	evm.model.LG02.2114	0
## Alignment 101: score=394.0 e_value=8.6e-14 N=8 Contig464&LG06 minus
101- 0:	evm.model.Contig464.1	evm.model.LG06.2837	3e-78
101- 1:	evm.model.Contig464.2	evm.model.LG06.2835	2e-112
101- 2:	evm.model.Contig464.3	evm.model.LG06.2833	0
101- 3:	evm.model.Contig464.6	evm.model.LG06.2831	7e-72
101- 4:	evm.model.Contig464.7	evm.model.LG06.2829	3e-85
101- 5:	evm.model.Contig464.8	evm.model.LG06.2827	8e-118
101- 6:	evm.model.Contig464.10	evm.model.LG06.2826	2e-167
101- 7:	evm.model.Contig464.11	evm.model.LG06.2825	3e-173
## Alignment 102: score=397.0 e_value=1.2e-12 N=8 Contig467&LG04 minus
102- 0:	evm.model.Contig467.1	evm.model.LG04.258	1e-168
102- 1:	evm.model.Contig467.2	evm.model.LG04.257	6e-111
102- 2:	evm.model.Contig467.6	evm.model.LG04.255	6e-171
102- 3:	evm.model.Contig467.7	evm.model.LG04.254	0
102- 4:	evm.model.Contig467.8	evm.model.LG04.253	0
102- 5:	evm.model.Contig467.9	evm.model.LG04.252	0
102- 6:	evm.model.Contig467.10	evm.model.LG04.250	1e-135
102- 7:	evm.model.Contig467.14	evm.model.LG04.248	3e-75
## Alignment 103: score=299.0 e_value=4.6e-09 N=6 Contig468&LG04 minus
103- 0:	evm.model.Contig468.1	evm.model.LG04.2909	0
103- 1:	evm.model.Contig468.2	evm.model.LG04.2908	1e-42
103- 2:	evm.model.Contig468.3	evm.model.LG04.2907	0
103- 3:	evm.model.Contig468.4	evm.model.LG04.2906	0
103- 4:	evm.model.Contig468.6	evm.model.LG04.2904	7e-47
103- 5:	evm.model.Contig468.7	evm.model.LG04.2903	1e-64
## Alignment 104: score=398.0 e_value=6.6e-15 N=8 Contig474&LG03 plus
104- 0:	evm.model.Contig474.1	evm.model.LG03.3036	8e-50
104- 1:	evm.model.Contig474.3	evm.model.LG03.3037	7e-82
104- 2:	evm.model.Contig474.4	evm.model.LG03.3038	0
104- 3:	evm.model.Contig474.5	evm.model.LG03.3039	5e-110
104- 4:	evm.model.Contig474.6	evm.model.LG03.3040	2e-150
104- 5:	evm.model.Contig474.7	evm.model.LG03.3041	0
104- 6:	evm.model.Contig474.9	evm.model.LG03.3043	0
104- 7:	evm.model.Contig474.10	evm.model.LG03.3044	2e-102
## Alignment 105: score=299.0 e_value=4.2e-08 N=6 Contig477&LG02 minus
105- 0:	evm.model.Contig477.1	evm.model.LG02.784	0
105- 1:	evm.model.Contig477.2	evm.model.LG02.783	0
105- 2:	evm.model.Contig477.3	evm.model.LG02.782	2e-158
105- 3:	evm.model.Contig477.4	evm.model.LG02.781	0
105- 4:	evm.model.Contig477.6	evm.model.LG02.779	0
105- 5:	evm.model.Contig477.7	evm.model.LG02.778	0
## Alignment 106: score=250.0 e_value=2.6e-06 N=5 Contig484&LG04 plus
106- 0:	evm.model.Contig484.5	evm.model.LG04.1064	5e-113
106- 1:	evm.model.Contig484.1	evm.model.LG04.1065	0
106- 2:	evm.model.Contig484.2	evm.model.LG04.1066	0
106- 3:	evm.model.Contig484.3	evm.model.LG04.1067	2e-75
106- 4:	evm.model.Contig484.4	evm.model.LG04.1068	2e-103
## Alignment 107: score=348.0 e_value=7.3e-11 N=7 Contig488&LG06 minus
107- 0:	evm.model.Contig488.1	evm.model.LG06.3262	4e-35
107- 1:	evm.model.Contig488.2	evm.model.LG06.3261	0
107- 2:	evm.model.Contig488.3	evm.model.LG06.3259	4e-118
107- 3:	evm.model.Contig488.4	evm.model.LG06.3258	2e-78
107- 4:	evm.model.Contig488.5	evm.model.LG06.3257	0
107- 5:	evm.model.Contig488.6	evm.model.LG06.3256	0
107- 6:	evm.model.Contig488.7	evm.model.LG06.3254	0
## Alignment 108: score=449.0 e_value=1.1e-16 N=9 Contig52&LG03 minus
108- 0:	evm.model.Contig52.3	evm.model.LG03.4074	2e-13
108- 1:	evm.model.Contig52.4	evm.model.LG03.4073	0
108- 2:	evm.model.Contig52.5	evm.model.LG03.4072	0
108- 3:	evm.model.Contig52.6	evm.model.LG03.4071	0
108- 4:	evm.model.Contig52.7	evm.model.LG03.4070	0
108- 5:	evm.model.Contig52.8	evm.model.LG03.4069	1e-107
108- 6:	evm.model.Contig52.9	evm.model.LG03.4068	0
108- 7:	evm.model.Contig52.11	evm.model.LG03.4067	0
108- 8:	evm.model.Contig52.12	evm.model.LG03.4066	7e-141
## Alignment 109: score=296.0 e_value=5.9e-10 N=6 Contig53&LG01 plus
109- 0:	evm.model.Contig53.8	evm.model.LG01.5903	0
109- 1:	evm.model.Contig53.9	evm.model.LG01.5905	0
109- 2:	evm.model.Contig53.10	evm.model.LG01.5906	4e-153
109- 3:	evm.model.Contig53.11	evm.model.LG01.5908	4e-172
109- 4:	evm.model.Contig53.14	evm.model.LG01.5911	2e-97
109- 5:	evm.model.Contig53.15	evm.model.LG01.5912	1e-115
## Alignment 110: score=299.0 e_value=4.6e-08 N=6 Contig65&LG06 minus
110- 0:	evm.model.Contig65.1	evm.model.LG06.3028	9e-38
110- 1:	evm.model.Contig65.2	evm.model.LG06.3027	2e-159
110- 2:	evm.model.Contig65.3	evm.model.LG06.3026	0
110- 3:	evm.model.Contig65.5	evm.model.LG06.3025	4e-53
110- 4:	evm.model.Contig65.6	evm.model.LG06.3024	0
110- 5:	evm.model.Contig65.7	evm.model.LG06.3023	0
## Alignment 111: score=297.0 e_value=1e-11 N=6 Contig69&LG02 plus
111- 0:	evm.model.Contig69.1	evm.model.LG02.1060	3e-168
111- 1:	evm.model.Contig69.2	evm.model.LG02.1061	9e-132
111- 2:	evm.model.Contig69.6	evm.model.LG02.1062	0
111- 3:	evm.model.Contig69.7	evm.model.LG02.1063	0
111- 4:	evm.model.Contig69.8	evm.model.LG02.1064	0
111- 5:	evm.model.Contig69.9	evm.model.LG02.1065	0
## Alignment 112: score=398.0 e_value=1e-14 N=8 Contig71&LG05 minus
112- 0:	evm.model.Contig71.3	evm.model.LG05.1847	0
112- 1:	evm.model.Contig71.4	evm.model.LG05.1846	0
112- 2:	evm.model.Contig71.5	evm.model.LG05.1845	1e-20
112- 3:	evm.model.Contig71.7	evm.model.LG05.1844	0
112- 4:	evm.model.Contig71.8	evm.model.LG05.1843	2e-145
112- 5:	evm.model.Contig71.9	evm.model.LG05.1842	0
112- 6:	evm.model.Contig71.11	evm.model.LG05.1840	0
112- 7:	evm.model.Contig71.12	evm.model.LG05.1839	2e-135
## Alignment 113: score=250.0 e_value=2.3e-07 N=5 Contig72&LG01 minus
113- 0:	evm.model.Contig72.1	evm.model.LG01.1678	0
113- 1:	evm.model.Contig72.2	evm.model.LG01.1677	3e-151
113- 2:	evm.model.Contig72.3	evm.model.LG01.1676	1e-50
113- 3:	evm.model.Contig72.5	evm.model.LG01.1675	0
113- 4:	evm.model.Contig72.6	evm.model.LG01.1674	0
## Alignment 114: score=550.0 e_value=4.3e-23 N=11 Contig74&LG06 minus
114- 0:	evm.model.Contig74.3	evm.model.LG06.2603	0
114- 1:	evm.model.Contig74.4	evm.model.LG06.2602	2e-133
114- 2:	evm.model.Contig74.5	evm.model.LG06.2601	0
114- 3:	evm.model.Contig74.6	evm.model.LG06.2600	1e-95
114- 4:	evm.model.Contig74.7	evm.model.LG06.2599	0
114- 5:	evm.model.Contig74.8	evm.model.LG06.2598	0
114- 6:	evm.model.Contig74.9	evm.model.LG06.2597	2e-179
114- 7:	evm.model.Contig74.10	evm.model.LG06.2596	3e-137
114- 8:	evm.model.Contig74.11	evm.model.LG06.2595	1e-119
114- 9:	evm.model.Contig74.12	evm.model.LG06.2594	0
114- 10:	evm.model.Contig74.13	evm.model.LG06.2593	0
## Alignment 115: score=292.0 e_value=1.9e-10 N=6 Contig80&LG01 plus
115- 0:	evm.model.Contig80.1	evm.model.LG01.2769	0
115- 1:	evm.model.Contig80.2	evm.model.LG01.2772	6e-165
115- 2:	evm.model.Contig80.3	evm.model.LG01.2774	7e-118
115- 3:	evm.model.Contig80.4	evm.model.LG01.2775	5e-83
115- 4:	evm.model.Contig80.7	evm.model.LG01.2777	0
115- 5:	evm.model.Contig80.11	evm.model.LG01.2781	3e-119
## Alignment 116: score=299.0 e_value=2.3e-08 N=6 Contig87&LG06 plus
116- 0:	evm.model.Contig87.1	evm.model.LG06.4553	0
116- 1:	evm.model.Contig87.3	evm.model.LG06.4556	0
116- 2:	evm.model.Contig87.4	evm.model.LG06.4558	8e-101
116- 3:	evm.model.Contig87.6	evm.model.LG06.4560	8e-64
116- 4:	evm.model.Contig87.8	evm.model.LG06.4562	4e-81
116- 5:	evm.model.Contig87.9	evm.model.LG06.4563	8e-136
## Alignment 117: score=451.0 e_value=2.5e-22 N=10 LG01&LG01 plus
117- 0:	evm.model.LG01.314	evm.model.LG01.1064	2e-120
117- 1:	evm.model.LG01.318	evm.model.LG01.1068	2e-16
117- 2:	evm.model.LG01.324	evm.model.LG01.1077	1e-96
117- 3:	evm.model.LG01.348	evm.model.LG01.1091	2e-59
117- 4:	evm.model.LG01.352	evm.model.LG01.1092	0
117- 5:	evm.model.LG01.358	evm.model.LG01.1097	9e-112
117- 6:	evm.model.LG01.359	evm.model.LG01.1098	2e-42
117- 7:	evm.model.LG01.362	evm.model.LG01.1100	6e-43
117- 8:	evm.model.LG01.363	evm.model.LG01.1101	4e-71
117- 9:	evm.model.LG01.369	evm.model.LG01.1102	5e-52
## Alignment 118: score=433.0 e_value=8.3e-22 N=10 LG01&LG01 plus
118- 0:	evm.model.LG01.217	evm.model.LG01.3282	0
118- 1:	evm.model.LG01.220	evm.model.LG01.3287	2e-43
118- 2:	evm.model.LG01.230	evm.model.LG01.3290	3e-92
118- 3:	evm.model.LG01.238	evm.model.LG01.3291	0
118- 4:	evm.model.LG01.264	evm.model.LG01.3302	1e-43
118- 5:	evm.model.LG01.274	evm.model.LG01.3314	2e-73
118- 6:	evm.model.LG01.275	evm.model.LG01.3317	0
118- 7:	evm.model.LG01.282	evm.model.LG01.3322	1e-78
118- 8:	evm.model.LG01.286	evm.model.LG01.3323	0
118- 9:	evm.model.LG01.287	evm.model.LG01.3324	0
## Alignment 119: score=424.0 e_value=7.9e-22 N=10 LG01&LG01 plus
119- 0:	evm.model.LG01.1647	evm.model.LG01.2906	4e-25
119- 1:	evm.model.LG01.1653	evm.model.LG01.2922	0
119- 2:	evm.model.LG01.1680	evm.model.LG01.2945	3e-85
119- 3:	evm.model.LG01.1685	evm.model.LG01.2953	3e-165
119- 4:	evm.model.LG01.1689	evm.model.LG01.2956	0
119- 5:	evm.model.LG01.1691	evm.model.LG01.2959	3e-45
119- 6:	evm.model.LG01.1701	evm.model.LG01.2963	3e-42
119- 7:	evm.model.LG01.1710	evm.model.LG01.2969	2e-122
119- 8:	evm.model.LG01.1712	evm.model.LG01.2975	3e-48
119- 9:	evm.model.LG01.1713	evm.model.LG01.2978	5e-119
## Alignment 120: score=418.0 e_value=1.7e-24 N=10 LG01&LG01 plus
120- 0:	evm.model.LG01.1516	evm.model.LG01.2673	4e-11
120- 1:	evm.model.LG01.1517	evm.model.LG01.2675	3e-24
120- 2:	evm.model.LG01.1520	evm.model.LG01.2676	2e-52
120- 3:	evm.model.LG01.1546	evm.model.LG01.2699	0
120- 4:	evm.model.LG01.1547	evm.model.LG01.2701	0
120- 5:	evm.model.LG01.1551	evm.model.LG01.2707	9e-39
120- 6:	evm.model.LG01.1552	evm.model.LG01.2708	2e-25
120- 7:	evm.model.LG01.1559	evm.model.LG01.2733	1e-44
120- 8:	evm.model.LG01.1574	evm.model.LG01.2739	4e-45
120- 9:	evm.model.LG01.1578	evm.model.LG01.2751	3e-36
## Alignment 121: score=406.0 e_value=2.8e-20 N=10 LG01&LG01 plus
121- 0:	evm.model.LG01.547	evm.model.LG01.1617	1e-64
121- 1:	evm.model.LG01.568	evm.model.LG01.1626	1e-15
121- 2:	evm.model.LG01.587	evm.model.LG01.1651	3e-08
121- 3:	evm.model.LG01.592	evm.model.LG01.1655	0
121- 4:	evm.model.LG01.596	evm.model.LG01.1658	6e-09
121- 5:	evm.model.LG01.614	evm.model.LG01.1671	3e-133
121- 6:	evm.model.LG01.621	evm.model.LG01.1675	0
121- 7:	evm.model.LG01.625	evm.model.LG01.1678	5e-107
121- 8:	evm.model.LG01.628	evm.model.LG01.1688	4e-76
121- 9:	evm.model.LG01.633	evm.model.LG01.1697	3e-67
## Alignment 122: score=344.0 e_value=1.8e-16 N=8 LG01&LG01 plus
122- 0:	evm.model.LG01.4519	evm.model.LG01.4636	5e-10
122- 1:	evm.model.LG01.4522	evm.model.LG01.4643	7e-16
122- 2:	evm.model.LG01.4526	evm.model.LG01.4660	2e-13
122- 3:	evm.model.LG01.4533	evm.model.LG01.4676	4e-40
122- 4:	evm.model.LG01.4537	evm.model.LG01.4686	1e-154
122- 5:	evm.model.LG01.4539	evm.model.LG01.4690	0
122- 6:	evm.model.LG01.4548	evm.model.LG01.4691	3e-36
122- 7:	evm.model.LG01.4550	evm.model.LG01.4695	1e-57
## Alignment 123: score=317.0 e_value=4.4e-12 N=7 LG01&LG01 plus
123- 0:	evm.model.LG01.554	evm.model.LG01.5894	0
123- 1:	evm.model.LG01.555	evm.model.LG01.5895	8e-101
123- 2:	evm.model.LG01.556	evm.model.LG01.5911	9e-26
123- 3:	evm.model.LG01.557	evm.model.LG01.5915	9e-31
123- 4:	evm.model.LG01.564	evm.model.LG01.5922	1e-47
123- 5:	evm.model.LG01.568	evm.model.LG01.5924	0
123- 6:	evm.model.LG01.571	evm.model.LG01.5932	4e-126
## Alignment 124: score=316.0 e_value=2e-15 N=8 LG01&LG01 plus
124- 0:	evm.model.LG01.625	evm.model.LG01.2950	2e-74
124- 1:	evm.model.LG01.641	evm.model.LG01.2962	7e-44
124- 2:	evm.model.LG01.647	evm.model.LG01.2987	0
124- 3:	evm.model.LG01.652	evm.model.LG01.2991	0
124- 4:	evm.model.LG01.661	evm.model.LG01.3013	7e-84
124- 5:	evm.model.LG01.663	evm.model.LG01.3020	2e-74
124- 6:	evm.model.LG01.665	evm.model.LG01.3033	3e-154
124- 7:	evm.model.LG01.666	evm.model.LG01.3036	3e-122
## Alignment 125: score=731.0 e_value=9.2e-42 N=16 LG01&LG01 minus
125- 0:	evm.model.LG01.573	evm.model.LG01.6012	7e-100
125- 1:	evm.model.LG01.574	evm.model.LG01.6011	7e-101
125- 2:	evm.model.LG01.578	evm.model.LG01.6009	8e-22
125- 3:	evm.model.LG01.579	evm.model.LG01.6005	0
125- 4:	evm.model.LG01.588	evm.model.LG01.6003	0
125- 5:	evm.model.LG01.590	evm.model.LG01.6000	2e-77
125- 6:	evm.model.LG01.592	evm.model.LG01.5999	0
125- 7:	evm.model.LG01.594	evm.model.LG01.5997	8e-168
125- 8:	evm.model.LG01.596	evm.model.LG01.5995	3e-57
125- 9:	evm.model.LG01.614	evm.model.LG01.5984	0
125- 10:	evm.model.LG01.622	evm.model.LG01.5974	0
125- 11:	evm.model.LG01.624	evm.model.LG01.5966	5e-102
125- 12:	evm.model.LG01.625	evm.model.LG01.5962	1e-138
125- 13:	evm.model.LG01.626	evm.model.LG01.5961	3e-82
125- 14:	evm.model.LG01.628	evm.model.LG01.5942	7e-95
125- 15:	evm.model.LG01.629	evm.model.LG01.5941	0
## Alignment 126: score=475.0 e_value=2.9e-23 N=11 LG01&LG01 minus
126- 0:	evm.model.LG01.390	evm.model.LG01.1059	0
126- 1:	evm.model.LG01.399	evm.model.LG01.1050	2e-138
126- 2:	evm.model.LG01.413	evm.model.LG01.1036	2e-71
126- 3:	evm.model.LG01.417	evm.model.LG01.1035	0
126- 4:	evm.model.LG01.428	evm.model.LG01.1030	1e-165
126- 5:	evm.model.LG01.430	evm.model.LG01.1025	2e-82
126- 6:	evm.model.LG01.432	evm.model.LG01.1023	9e-73
126- 7:	evm.model.LG01.441	evm.model.LG01.1017	6e-15
126- 8:	evm.model.LG01.448	evm.model.LG01.1009	4e-135
126- 9:	evm.model.LG01.451	evm.model.LG01.1008	3e-24
126- 10:	evm.model.LG01.471	evm.model.LG01.988	6e-80
## Alignment 127: score=379.0 e_value=1.9e-13 N=8 LG01&LG01 minus
127- 0:	evm.model.LG01.289	evm.model.LG01.1132	0
127- 1:	evm.model.LG01.291	evm.model.LG01.1130	0
127- 2:	evm.model.LG01.293	evm.model.LG01.1127	0
127- 3:	evm.model.LG01.298	evm.model.LG01.1125	8e-59
127- 4:	evm.model.LG01.303	evm.model.LG01.1121	1e-11
127- 5:	evm.model.LG01.305	evm.model.LG01.1120	0
127- 6:	evm.model.LG01.306	evm.model.LG01.1117	2e-07
127- 7:	evm.model.LG01.313	evm.model.LG01.1109	0
## Alignment 128: score=344.0 e_value=7.7e-16 N=8 LG01&LG01 minus
128- 0:	evm.model.LG01.1655	evm.model.LG01.5999	0
128- 1:	evm.model.LG01.1658	evm.model.LG01.5995	3e-09
128- 2:	evm.model.LG01.1671	evm.model.LG01.5984	6e-143
128- 3:	evm.model.LG01.1672	evm.model.LG01.5983	9e-60
128- 4:	evm.model.LG01.1678	evm.model.LG01.5962	1e-88
128- 5:	evm.model.LG01.1685	evm.model.LG01.5959	3e-150
128- 6:	evm.model.LG01.1688	evm.model.LG01.5942	5e-100
128- 7:	evm.model.LG01.1692	evm.model.LG01.5940	9e-85
## Alignment 129: score=270.0 e_value=5e-09 N=6 LG01&LG01 minus
129- 0:	evm.model.LG01.509	evm.model.LG01.5833	1e-146
129- 1:	evm.model.LG01.515	evm.model.LG01.5824	2e-51
129- 2:	evm.model.LG01.517	evm.model.LG01.5812	0
129- 3:	evm.model.LG01.518	evm.model.LG01.5807	3e-30
129- 4:	evm.model.LG01.519	evm.model.LG01.5803	2e-33
129- 5:	evm.model.LG01.522	evm.model.LG01.5796	1e-178
## Alignment 130: score=260.0 e_value=1.1e-11 N=6 LG01&LG01 minus
130- 0:	evm.model.LG01.1841	evm.model.LG01.2808	6e-145
130- 1:	evm.model.LG01.1854	evm.model.LG01.2799	1e-45
130- 2:	evm.model.LG01.1855	evm.model.LG01.2794	0
130- 3:	evm.model.LG01.1860	evm.model.LG01.2785	0
130- 4:	evm.model.LG01.1878	evm.model.LG01.2767	2e-27
130- 5:	evm.model.LG01.1879	evm.model.LG01.2766	3e-81
## Alignment 131: score=259.0 e_value=1.1e-09 N=6 LG01&LG01 minus
131- 0:	evm.model.LG01.1802	evm.model.LG01.2284	2e-28
131- 1:	evm.model.LG01.1810	evm.model.LG01.2279	3e-168
131- 2:	evm.model.LG01.1832	evm.model.LG01.2265	5e-65
131- 3:	evm.model.LG01.1840	evm.model.LG01.2262	8e-114
131- 4:	evm.model.LG01.1841	evm.model.LG01.2261	7e-180
131- 5:	evm.model.LG01.1845	evm.model.LG01.2251	3e-85
## Alignment 132: score=731.0 e_value=2.2e-50 N=17 LG01&LG02 plus
132- 0:	evm.model.LG01.1922	evm.model.LG02.5290	4e-14
132- 1:	evm.model.LG01.1946	evm.model.LG02.5292	3e-173
132- 2:	evm.model.LG01.1961	evm.model.LG02.5315	0
132- 3:	evm.model.LG01.1963	evm.model.LG02.5320	5e-32
132- 4:	evm.model.LG01.1967	evm.model.LG02.5329	0
132- 5:	evm.model.LG01.1968	evm.model.LG02.5330	4e-92
132- 6:	evm.model.LG01.1973	evm.model.LG02.5335	0
132- 7:	evm.model.LG01.1976	evm.model.LG02.5338	0
132- 8:	evm.model.LG01.1979	evm.model.LG02.5339	5e-112
132- 9:	evm.model.LG01.1980	evm.model.LG02.5340	6e-151
132- 10:	evm.model.LG01.1985	evm.model.LG02.5342	0
132- 11:	evm.model.LG01.1987	evm.model.LG02.5348	2e-35
132- 12:	evm.model.LG01.2000	evm.model.LG02.5353	0
132- 13:	evm.model.LG01.2003	evm.model.LG02.5354	2e-28
132- 14:	evm.model.LG01.2008	evm.model.LG02.5367	0
132- 15:	evm.model.LG01.2017	evm.model.LG02.5371	0
132- 16:	evm.model.LG01.2021	evm.model.LG02.5387	0
## Alignment 133: score=597.0 e_value=4.1e-33 N=13 LG01&LG02 plus
133- 0:	evm.model.LG01.1672	evm.model.LG02.4390	1e-112
133- 1:	evm.model.LG01.1688	evm.model.LG02.4407	7e-156
133- 2:	evm.model.LG01.1691	evm.model.LG02.4410	1e-56
133- 3:	evm.model.LG01.1695	evm.model.LG02.4411	3e-151
133- 4:	evm.model.LG01.1699	evm.model.LG02.4412	0
133- 5:	evm.model.LG01.1704	evm.model.LG02.4413	9e-148
133- 6:	evm.model.LG01.1711	evm.model.LG02.4417	5e-123
133- 7:	evm.model.LG01.1713	evm.model.LG02.4419	2e-07
133- 8:	evm.model.LG01.1731	evm.model.LG02.4434	5e-56
133- 9:	evm.model.LG01.1732	evm.model.LG02.4435	0
133- 10:	evm.model.LG01.1735	evm.model.LG02.4438	2e-21
133- 11:	evm.model.LG01.1737	evm.model.LG02.4440	0
133- 12:	evm.model.LG01.1738	evm.model.LG02.4442	4e-180
## Alignment 134: score=484.0 e_value=5.8e-25 N=11 LG01&LG02 plus
134- 0:	evm.model.LG01.2055	evm.model.LG02.5406	6e-84
134- 1:	evm.model.LG01.2060	evm.model.LG02.5419	1e-07
134- 2:	evm.model.LG01.2075	evm.model.LG02.5425	1e-100
134- 3:	evm.model.LG01.2076	evm.model.LG02.5427	0
134- 4:	evm.model.LG01.2082	evm.model.LG02.5430	2e-151
134- 5:	evm.model.LG01.2085	evm.model.LG02.5431	8e-79
134- 6:	evm.model.LG01.2101	evm.model.LG02.5436	2e-44
134- 7:	evm.model.LG01.2103	evm.model.LG02.5442	0
134- 8:	evm.model.LG01.2105	evm.model.LG02.5444	5e-175
134- 9:	evm.model.LG01.2107	evm.model.LG02.5456	0
134- 10:	evm.model.LG01.2109	evm.model.LG02.5457	8e-61
## Alignment 135: score=376.0 e_value=2.4e-16 N=8 LG01&LG02 plus
135- 0:	evm.model.LG01.3328	evm.model.LG02.2357	1e-175
135- 1:	evm.model.LG01.3331	evm.model.LG02.2368	5e-93
135- 2:	evm.model.LG01.3332	evm.model.LG02.2369	2e-96
135- 3:	evm.model.LG01.3338	evm.model.LG02.2370	9e-112
135- 4:	evm.model.LG01.3342	evm.model.LG02.2371	8e-118
135- 5:	evm.model.LG01.3343	evm.model.LG02.2372	0
135- 6:	evm.model.LG01.3344	evm.model.LG02.2377	3e-61
135- 7:	evm.model.LG01.3345	evm.model.LG02.2382	2e-68
## Alignment 136: score=375.0 e_value=1.9e-17 N=9 LG01&LG02 plus
136- 0:	evm.model.LG01.2566	evm.model.LG02.5060	5e-157
136- 1:	evm.model.LG01.2572	evm.model.LG02.5062	2e-135
136- 2:	evm.model.LG01.2575	evm.model.LG02.5064	3e-50
136- 3:	evm.model.LG01.2578	evm.model.LG02.5074	1e-22
136- 4:	evm.model.LG01.2592	evm.model.LG02.5085	3e-110
136- 5:	evm.model.LG01.2600	evm.model.LG02.5093	0
136- 6:	evm.model.LG01.2619	evm.model.LG02.5101	4e-78
136- 7:	evm.model.LG01.2631	evm.model.LG02.5106	8e-64
136- 8:	evm.model.LG01.2645	evm.model.LG02.5118	1e-137
## Alignment 137: score=363.0 e_value=1.7e-15 N=8 LG01&LG02 plus
137- 0:	evm.model.LG01.1896	evm.model.LG02.4546	0
137- 1:	evm.model.LG01.1900	evm.model.LG02.4548	0
137- 2:	evm.model.LG01.1909	evm.model.LG02.4554	4e-24
137- 3:	evm.model.LG01.1913	evm.model.LG02.4559	1e-32
137- 4:	evm.model.LG01.1917	evm.model.LG02.4560	1e-102
137- 5:	evm.model.LG01.1921	evm.model.LG02.4568	1e-26
137- 6:	evm.model.LG01.1922	evm.model.LG02.4569	2e-172
137- 7:	evm.model.LG01.1938	evm.model.LG02.4574	0
## Alignment 138: score=288.0 e_value=9.1e-12 N=7 LG01&LG02 plus
138- 0:	evm.model.LG01.889	evm.model.LG02.2438	3e-07
138- 1:	evm.model.LG01.896	evm.model.LG02.2442	6e-144
138- 2:	evm.model.LG01.908	evm.model.LG02.2457	0
138- 3:	evm.model.LG01.918	evm.model.LG02.2475	1e-52
138- 4:	evm.model.LG01.921	evm.model.LG02.2476	0
138- 5:	evm.model.LG01.924	evm.model.LG02.2491	2e-67
138- 6:	evm.model.LG01.928	evm.model.LG02.2501	0
## Alignment 139: score=1057.0 e_value=5.6e-85 N=25 LG01&LG02 minus
139- 0:	evm.model.LG01.1400	evm.model.LG02.5033	2e-65
139- 1:	evm.model.LG01.1426	evm.model.LG02.5030	1e-62
139- 2:	evm.model.LG01.1440	evm.model.LG02.5025	0
139- 3:	evm.model.LG01.1442	evm.model.LG02.5019	0
139- 4:	evm.model.LG01.1444	evm.model.LG02.5008	0
139- 5:	evm.model.LG01.1463	evm.model.LG02.5007	1e-13
139- 6:	evm.model.LG01.1479	evm.model.LG02.5001	1e-134
139- 7:	evm.model.LG01.1480	evm.model.LG02.5000	3e-33
139- 8:	evm.model.LG01.1488	evm.model.LG02.4995	0
139- 9:	evm.model.LG01.1492	evm.model.LG02.4988	2e-24
139- 10:	evm.model.LG01.1493	evm.model.LG02.4987	0
139- 11:	evm.model.LG01.1496	evm.model.LG02.4986	1e-115
139- 12:	evm.model.LG01.1497	evm.model.LG02.4985	6e-91
139- 13:	evm.model.LG01.1506	evm.model.LG02.4977	2e-20
139- 14:	evm.model.LG01.1508	evm.model.LG02.4965	3e-173
139- 15:	evm.model.LG01.1516	evm.model.LG02.4953	6e-34
139- 16:	evm.model.LG01.1531	evm.model.LG02.4930	3e-140
139- 17:	evm.model.LG01.1537	evm.model.LG02.4926	0
139- 18:	evm.model.LG01.1539	evm.model.LG02.4925	2e-89
139- 19:	evm.model.LG01.1546	evm.model.LG02.4922	0
139- 20:	evm.model.LG01.1547	evm.model.LG02.4921	3e-25
139- 21:	evm.model.LG01.1557	evm.model.LG02.4909	4e-16
139- 22:	evm.model.LG01.1564	evm.model.LG02.4902	9e-17
139- 23:	evm.model.LG01.1578	evm.model.LG02.4900	6e-55
139- 24:	evm.model.LG01.1580	evm.model.LG02.4897	0
## Alignment 140: score=929.0 e_value=5.3e-63 N=21 LG01&LG02 minus
140- 0:	evm.model.LG01.1339	evm.model.LG02.5178	4e-56
140- 1:	evm.model.LG01.1358	evm.model.LG02.5159	8e-157
140- 2:	evm.model.LG01.1360	evm.model.LG02.5154	0
140- 3:	evm.model.LG01.1367	evm.model.LG02.5143	0
140- 4:	evm.model.LG01.1368	evm.model.LG02.5141	0
140- 5:	evm.model.LG01.1370	evm.model.LG02.5118	2e-154
140- 6:	evm.model.LG01.1371	evm.model.LG02.5115	0
140- 7:	evm.model.LG01.1374	evm.model.LG02.5108	2e-150
140- 8:	evm.model.LG01.1385	evm.model.LG02.5101	2e-107
140- 9:	evm.model.LG01.1386	evm.model.LG02.5100	3e-151
140- 10:	evm.model.LG01.1390	evm.model.LG02.5095	0
140- 11:	evm.model.LG01.1393	evm.model.LG02.5092	3e-129
140- 12:	evm.model.LG01.1395	evm.model.LG02.5090	3e-26
140- 13:	evm.model.LG01.1402	evm.model.LG02.5084	3e-26
140- 14:	evm.model.LG01.1403	evm.model.LG02.5083	4e-61
140- 15:	evm.model.LG01.1409	evm.model.LG02.5067	3e-07
140- 16:	evm.model.LG01.1412	evm.model.LG02.5066	1e-95
140- 17:	evm.model.LG01.1413	evm.model.LG02.5064	4e-128
140- 18:	evm.model.LG01.1419	evm.model.LG02.5063	3e-40
140- 19:	evm.model.LG01.1425	evm.model.LG02.5060	0
140- 20:	evm.model.LG01.1434	evm.model.LG02.5056	5e-46
## Alignment 141: score=708.0 e_value=1.9e-45 N=16 LG01&LG02 minus
141- 0:	evm.model.LG01.1585	evm.model.LG02.4536	1e-53
141- 1:	evm.model.LG01.1587	evm.model.LG02.4535	3e-21
141- 2:	evm.model.LG01.1588	evm.model.LG02.4534	5e-156
141- 3:	evm.model.LG01.1600	evm.model.LG02.4529	8e-14
141- 4:	evm.model.LG01.1606	evm.model.LG02.4525	0
141- 5:	evm.model.LG01.1607	evm.model.LG02.4524	2e-163
141- 6:	evm.model.LG01.1615	evm.model.LG02.4522	8e-54
141- 7:	evm.model.LG01.1627	evm.model.LG02.4505	3e-91
141- 8:	evm.model.LG01.1628	evm.model.LG02.4504	1e-159
141- 9:	evm.model.LG01.1633	evm.model.LG02.4497	0
141- 10:	evm.model.LG01.1641	evm.model.LG02.4488	1e-172
141- 11:	evm.model.LG01.1643	evm.model.LG02.4487	0
141- 12:	evm.model.LG01.1650	evm.model.LG02.4472	2e-147
141- 13:	evm.model.LG01.1651	evm.model.LG02.4468	6e-19
141- 14:	evm.model.LG01.1667	evm.model.LG02.4459	3e-152
141- 15:	evm.model.LG01.1669	evm.model.LG02.4450	7e-85
## Alignment 142: score=707.0 e_value=1.9e-40 N=16 LG01&LG02 minus
142- 0:	evm.model.LG01.1740	evm.model.LG02.4388	7e-61
142- 1:	evm.model.LG01.1750	evm.model.LG02.4386	0
142- 2:	evm.model.LG01.1756	evm.model.LG02.4381	0
142- 3:	evm.model.LG01.1757	evm.model.LG02.4378	2e-80
142- 4:	evm.model.LG01.1761	evm.model.LG02.4377	0
142- 5:	evm.model.LG01.1767	evm.model.LG02.4372	0
142- 6:	evm.model.LG01.1773	evm.model.LG02.4371	2e-98
142- 7:	evm.model.LG01.1775	evm.model.LG02.4368	2e-124
142- 8:	evm.model.LG01.1783	evm.model.LG02.4365	0
142- 9:	evm.model.LG01.1790	evm.model.LG02.4351	4e-13
142- 10:	evm.model.LG01.1798	evm.model.LG02.4337	1e-164
142- 11:	evm.model.LG01.1810	evm.model.LG02.4336	0
142- 12:	evm.model.LG01.1813	evm.model.LG02.4331	1e-101
142- 13:	evm.model.LG01.1823	evm.model.LG02.4325	3e-44
142- 14:	evm.model.LG01.1827	evm.model.LG02.4324	0
142- 15:	evm.model.LG01.1832	evm.model.LG02.4315	0
## Alignment 143: score=660.0 e_value=5.1e-44 N=15 LG01&LG02 minus
143- 0:	evm.model.LG01.1243	evm.model.LG02.5294	3e-90
143- 1:	evm.model.LG01.1262	evm.model.LG02.5277	9e-98
143- 2:	evm.model.LG01.1264	evm.model.LG02.5276	4e-76
143- 3:	evm.model.LG01.1265	evm.model.LG02.5268	1e-53
143- 4:	evm.model.LG01.1274	evm.model.LG02.5259	0
143- 5:	evm.model.LG01.1289	evm.model.LG02.5254	2e-114
143- 6:	evm.model.LG01.1295	evm.model.LG02.5243	0
143- 7:	evm.model.LG01.1297	evm.model.LG02.5242	9e-40
143- 8:	evm.model.LG01.1298	evm.model.LG02.5241	2e-144
143- 9:	evm.model.LG01.1302	evm.model.LG02.5237	3e-99
143- 10:	evm.model.LG01.1303	evm.model.LG02.5227	6e-94
143- 11:	evm.model.LG01.1304	evm.model.LG02.5213	6e-177
143- 12:	evm.model.LG01.1307	evm.model.LG02.5210	0
143- 13:	evm.model.LG01.1309	evm.model.LG02.5202	4e-123
143- 14:	evm.model.LG01.1310	evm.model.LG02.5201	8e-52
## Alignment 144: score=334.0 e_value=4.3e-13 N=7 LG01&LG02 minus
144- 0:	evm.model.LG01.899	evm.model.LG02.2472	6e-147
144- 1:	evm.model.LG01.900	evm.model.LG02.2471	4e-144
144- 2:	evm.model.LG01.904	evm.model.LG02.2469	2e-59
144- 3:	evm.model.LG01.906	evm.model.LG02.2468	0
144- 4:	evm.model.LG01.907	evm.model.LG02.2467	2e-08
144- 5:	evm.model.LG01.908	evm.model.LG02.2457	0
144- 6:	evm.model.LG01.912	evm.model.LG02.2456	0
## Alignment 145: score=312.0 e_value=4e-13 N=7 LG01&LG02 minus
145- 0:	evm.model.LG01.5403	evm.model.LG02.230	0
145- 1:	evm.model.LG01.5414	evm.model.LG02.229	1e-82
145- 2:	evm.model.LG01.5422	evm.model.LG02.222	2e-06
145- 3:	evm.model.LG01.5433	evm.model.LG02.216	2e-153
145- 4:	evm.model.LG01.5434	evm.model.LG02.215	5e-136
145- 5:	evm.model.LG01.5445	evm.model.LG02.208	0
145- 6:	evm.model.LG01.5448	evm.model.LG02.207	0
## Alignment 146: score=256.0 e_value=2.1e-09 N=6 LG01&LG02 minus
146- 0:	evm.model.LG01.1384	evm.model.LG02.2545	0
146- 1:	evm.model.LG01.1406	evm.model.LG02.2525	1e-164
146- 2:	evm.model.LG01.1422	evm.model.LG02.2522	4e-74
146- 3:	evm.model.LG01.1426	evm.model.LG02.2520	8e-52
146- 4:	evm.model.LG01.1430	evm.model.LG02.2516	5e-91
146- 5:	evm.model.LG01.1433	evm.model.LG02.2515	0
## Alignment 147: score=252.0 e_value=4.3e-10 N=6 LG01&LG02 minus
147- 0:	evm.model.LG01.6269	evm.model.LG02.1587	3e-59
147- 1:	evm.model.LG01.6287	evm.model.LG02.1576	0
147- 2:	evm.model.LG01.6291	evm.model.LG02.1566	0
147- 3:	evm.model.LG01.6292	evm.model.LG02.1561	2e-44
147- 4:	evm.model.LG01.6308	evm.model.LG02.1559	0
147- 5:	evm.model.LG01.6310	evm.model.LG02.1555	6e-122
## Alignment 148: score=1411.0 e_value=7.2e-111 N=33 LG01&LG03 plus
148- 0:	evm.model.LG01.3470	evm.model.LG03.5161	0
148- 1:	evm.model.LG01.3471	evm.model.LG03.5164	0
148- 2:	evm.model.LG01.3474	evm.model.LG03.5171	2e-161
148- 3:	evm.model.LG01.3475	evm.model.LG03.5178	4e-40
148- 4:	evm.model.LG01.3491	evm.model.LG03.5196	3e-165
148- 5:	evm.model.LG01.3502	evm.model.LG03.5223	1e-34
148- 6:	evm.model.LG01.3503	evm.model.LG03.5230	1e-115
148- 7:	evm.model.LG01.3506	evm.model.LG03.5233	5e-132
148- 8:	evm.model.LG01.3508	evm.model.LG03.5234	8e-46
148- 9:	evm.model.LG01.3509	evm.model.LG03.5240	3e-35
148- 10:	evm.model.LG01.3515	evm.model.LG03.5244	4e-112
148- 11:	evm.model.LG01.3520	evm.model.LG03.5251	2e-159
148- 12:	evm.model.LG01.3524	evm.model.LG03.5258	5e-37
148- 13:	evm.model.LG01.3527	evm.model.LG03.5259	2e-111
148- 14:	evm.model.LG01.3529	evm.model.LG03.5271	0
148- 15:	evm.model.LG01.3530	evm.model.LG03.5272	1e-32
148- 16:	evm.model.LG01.3539	evm.model.LG03.5279	9e-171
148- 17:	evm.model.LG01.3540	evm.model.LG03.5280	0
148- 18:	evm.model.LG01.3543	evm.model.LG03.5281	2e-38
148- 19:	evm.model.LG01.3544	evm.model.LG03.5285	0
148- 20:	evm.model.LG01.3550	evm.model.LG03.5292	0
148- 21:	evm.model.LG01.3554	evm.model.LG03.5303	0
148- 22:	evm.model.LG01.3562	evm.model.LG03.5315	6e-12
148- 23:	evm.model.LG01.3580	evm.model.LG03.5321	0
148- 24:	evm.model.LG01.3592	evm.model.LG03.5330	0
148- 25:	evm.model.LG01.3604	evm.model.LG03.5337	0
148- 26:	evm.model.LG01.3609	evm.model.LG03.5347	0
148- 27:	evm.model.LG01.3612	evm.model.LG03.5362	3e-56
148- 28:	evm.model.LG01.3616	evm.model.LG03.5364	2e-51
148- 29:	evm.model.LG01.3621	evm.model.LG03.5368	7e-62
148- 30:	evm.model.LG01.3632	evm.model.LG03.5371	2e-64
148- 31:	evm.model.LG01.3640	evm.model.LG03.5385	0
148- 32:	evm.model.LG01.3649	evm.model.LG03.5405	1e-46
## Alignment 149: score=735.0 e_value=4.1e-46 N=17 LG01&LG03 plus
149- 0:	evm.model.LG01.3364	evm.model.LG03.4981	9e-94
149- 1:	evm.model.LG01.3369	evm.model.LG03.4983	2e-10
149- 2:	evm.model.LG01.3372	evm.model.LG03.4986	0
149- 3:	evm.model.LG01.3373	evm.model.LG03.4987	3e-29
149- 4:	evm.model.LG01.3374	evm.model.LG03.4989	1e-39
149- 5:	evm.model.LG01.3376	evm.model.LG03.4991	3e-168
149- 6:	evm.model.LG01.3378	evm.model.LG03.5003	1e-117
149- 7:	evm.model.LG01.3389	evm.model.LG03.5010	0
149- 8:	evm.model.LG01.3394	evm.model.LG03.5011	1e-63
149- 9:	evm.model.LG01.3397	evm.model.LG03.5020	2e-12
149- 10:	evm.model.LG01.3412	evm.model.LG03.5028	0
149- 11:	evm.model.LG01.3415	evm.model.LG03.5042	4e-43
149- 12:	evm.model.LG01.3419	evm.model.LG03.5044	0
149- 13:	evm.model.LG01.3427	evm.model.LG03.5045	0
149- 14:	evm.model.LG01.3436	evm.model.LG03.5060	0
149- 15:	evm.model.LG01.3438	evm.model.LG03.5066	0
149- 16:	evm.model.LG01.3440	evm.model.LG03.5092	0
## Alignment 150: score=409.0 e_value=3.2e-22 N=10 LG01&LG03 plus
150- 0:	evm.model.LG01.1939	evm.model.LG03.478	1e-168
150- 1:	evm.model.LG01.1956	evm.model.LG03.493	7e-16
150- 2:	evm.model.LG01.1973	evm.model.LG03.505	0
150- 3:	evm.model.LG01.1976	evm.model.LG03.516	0
150- 4:	evm.model.LG01.1980	evm.model.LG03.518	2e-101
150- 5:	evm.model.LG01.1994	evm.model.LG03.528	0
150- 6:	evm.model.LG01.2001	evm.model.LG03.547	1e-113
150- 7:	evm.model.LG01.2012	evm.model.LG03.567	2e-84
150- 8:	evm.model.LG01.2020	evm.model.LG03.576	0
150- 9:	evm.model.LG01.2021	evm.model.LG03.577	0
## Alignment 151: score=298.0 e_value=1.2e-11 N=7 LG01&LG03 plus
151- 0:	evm.model.LG01.3743	evm.model.LG03.3805	0
151- 1:	evm.model.LG01.3754	evm.model.LG03.3809	8e-99
151- 2:	evm.model.LG01.3768	evm.model.LG03.3813	3e-152
151- 3:	evm.model.LG01.3771	evm.model.LG03.3821	0
151- 4:	evm.model.LG01.3780	evm.model.LG03.3822	3e-83
151- 5:	evm.model.LG01.3783	evm.model.LG03.3823	3e-34
151- 6:	evm.model.LG01.3798	evm.model.LG03.3827	0
## Alignment 152: score=294.0 e_value=3.5e-14 N=7 LG01&LG03 plus
152- 0:	evm.model.LG01.3824	evm.model.LG03.3768	8e-27
152- 1:	evm.model.LG01.3850	evm.model.LG03.3775	5e-115
152- 2:	evm.model.LG01.3856	evm.model.LG03.3778	9e-67
152- 3:	evm.model.LG01.3861	evm.model.LG03.3780	0
152- 4:	evm.model.LG01.3862	evm.model.LG03.3781	2e-56
152- 5:	evm.model.LG01.3887	evm.model.LG03.3791	1e-62
152- 6:	evm.model.LG01.3888	evm.model.LG03.3795	3e-31
## Alignment 153: score=264.0 e_value=9.8e-09 N=6 LG01&LG03 plus
153- 0:	evm.model.LG01.4510	evm.model.LG03.1682	5e-176
153- 1:	evm.model.LG01.4514	evm.model.LG03.1688	8e-09
153- 2:	evm.model.LG01.4524	evm.model.LG03.1704	1e-22
153- 3:	evm.model.LG01.4526	evm.model.LG03.1705	1e-06
153- 4:	evm.model.LG01.4537	evm.model.LG03.1706	8e-70
153- 5:	evm.model.LG01.4546	evm.model.LG03.1710	5e-44
## Alignment 154: score=663.0 e_value=6e-40 N=15 LG01&LG03 minus
154- 0:	evm.model.LG01.4	evm.model.LG03.3200	0
154- 1:	evm.model.LG01.15	evm.model.LG03.3184	7e-99
154- 2:	evm.model.LG01.23	evm.model.LG03.3179	5e-60
154- 3:	evm.model.LG01.27	evm.model.LG03.3165	2e-47
154- 4:	evm.model.LG01.33	evm.model.LG03.3164	1e-164
154- 5:	evm.model.LG01.34	evm.model.LG03.3163	0
154- 6:	evm.model.LG01.35	evm.model.LG03.3162	4e-153
154- 7:	evm.model.LG01.37	evm.model.LG03.3154	2e-16
154- 8:	evm.model.LG01.46	evm.model.LG03.3147	8e-48
154- 9:	evm.model.LG01.55	evm.model.LG03.3142	0
154- 10:	evm.model.LG01.63	evm.model.LG03.3138	5e-91
154- 11:	evm.model.LG01.64	evm.model.LG03.3136	4e-40
154- 12:	evm.model.LG01.75	evm.model.LG03.3133	9e-132
154- 13:	evm.model.LG01.79	evm.model.LG03.3127	0
154- 14:	evm.model.LG01.81	evm.model.LG03.3125	3e-107
## Alignment 155: score=633.0 e_value=4.2e-47 N=15 LG01&LG03 minus
155- 0:	evm.model.LG01.2751	evm.model.LG03.2937	4e-46
155- 1:	evm.model.LG01.2766	evm.model.LG03.2930	1e-103
155- 2:	evm.model.LG01.2767	evm.model.LG03.2929	1e-20
155- 3:	evm.model.LG01.2787	evm.model.LG03.2921	3e-99
155- 4:	evm.model.LG01.2788	evm.model.LG03.2920	0
155- 5:	evm.model.LG01.2803	evm.model.LG03.2899	1e-115
155- 6:	evm.model.LG01.2811	evm.model.LG03.2888	7e-128
155- 7:	evm.model.LG01.2829	evm.model.LG03.2887	5e-136
155- 8:	evm.model.LG01.2838	evm.model.LG03.2883	6e-144
155- 9:	evm.model.LG01.2839	evm.model.LG03.2882	3e-23
155- 10:	evm.model.LG01.2842	evm.model.LG03.2877	0
155- 11:	evm.model.LG01.2846	evm.model.LG03.2864	5e-49
155- 12:	evm.model.LG01.2848	evm.model.LG03.2858	5e-24
155- 13:	evm.model.LG01.2849	evm.model.LG03.2857	1e-62
155- 14:	evm.model.LG01.2862	evm.model.LG03.2848	3e-67
## Alignment 156: score=505.0 e_value=5.2e-31 N=13 LG01&LG03 minus
156- 0:	evm.model.LG01.1254	evm.model.LG03.3487	8e-43
156- 1:	evm.model.LG01.1255	evm.model.LG03.3479	7e-104
156- 2:	evm.model.LG01.1256	evm.model.LG03.3477	2e-142
156- 3:	evm.model.LG01.1257	evm.model.LG03.3467	9e-68
156- 4:	evm.model.LG01.1271	evm.model.LG03.3444	2e-20
156- 5:	evm.model.LG01.1280	evm.model.LG03.3424	2e-65
156- 6:	evm.model.LG01.1297	evm.model.LG03.3407	5e-29
156- 7:	evm.model.LG01.1299	evm.model.LG03.3400	0
156- 8:	evm.model.LG01.1312	evm.model.LG03.3387	2e-23
156- 9:	evm.model.LG01.1317	evm.model.LG03.3383	6e-110
156- 10:	evm.model.LG01.1339	evm.model.LG03.3376	1e-49
156- 11:	evm.model.LG01.1352	evm.model.LG03.3353	1e-19
156- 12:	evm.model.LG01.1358	evm.model.LG03.3343	2e-33
## Alignment 157: score=487.0 e_value=1.8e-25 N=11 LG01&LG03 minus
157- 0:	evm.model.LG01.2145	evm.model.LG03.5156	0
157- 1:	evm.model.LG01.2152	evm.model.LG03.5148	3e-94
157- 2:	evm.model.LG01.2156	evm.model.LG03.5146	9e-84
157- 3:	evm.model.LG01.2157	evm.model.LG03.5139	0
157- 4:	evm.model.LG01.2163	evm.model.LG03.5130	7e-146
157- 5:	evm.model.LG01.2169	evm.model.LG03.5114	4e-43
157- 6:	evm.model.LG01.2170	evm.model.LG03.5110	0
157- 7:	evm.model.LG01.2172	evm.model.LG03.5107	1e-36
157- 8:	evm.model.LG01.2174	evm.model.LG03.5097	6e-177
157- 9:	evm.model.LG01.2175	evm.model.LG03.5095	4e-22
157- 10:	evm.model.LG01.2188	evm.model.LG03.5080	0
## Alignment 158: score=486.0 e_value=7.3e-22 N=11 LG01&LG03 minus
158- 0:	evm.model.LG01.104	evm.model.LG03.3076	0
158- 1:	evm.model.LG01.110	evm.model.LG03.3074	0
158- 2:	evm.model.LG01.114	evm.model.LG03.3066	0
158- 3:	evm.model.LG01.116	evm.model.LG03.3060	1e-06
158- 4:	evm.model.LG01.122	evm.model.LG03.3054	1e-19
158- 5:	evm.model.LG01.128	evm.model.LG03.3044	8e-51
158- 6:	evm.model.LG01.140	evm.model.LG03.3035	0
158- 7:	evm.model.LG01.142	evm.model.LG03.3032	0
158- 8:	evm.model.LG01.144	evm.model.LG03.3025	4e-17
158- 9:	evm.model.LG01.147	evm.model.LG03.3017	0
158- 10:	evm.model.LG01.148	evm.model.LG03.3008	3e-109
## Alignment 159: score=340.0 e_value=3.4e-15 N=8 LG01&LG03 minus
159- 0:	evm.model.LG01.3664	evm.model.LG03.2329	0
159- 1:	evm.model.LG01.3665	evm.model.LG03.2327	5e-70
159- 2:	evm.model.LG01.3670	evm.model.LG03.2312	3e-95
159- 3:	evm.model.LG01.3677	evm.model.LG03.2297	0
159- 4:	evm.model.LG01.3680	evm.model.LG03.2285	0
159- 5:	evm.model.LG01.3685	evm.model.LG03.2276	0
159- 6:	evm.model.LG01.3691	evm.model.LG03.2265	0
159- 7:	evm.model.LG01.3696	evm.model.LG03.2258	0
## Alignment 160: score=320.0 e_value=6.9e-12 N=7 LG01&LG03 minus
160- 0:	evm.model.LG01.3476	evm.model.LG03.5217	0
160- 1:	evm.model.LG01.3483	evm.model.LG03.5208	0
160- 2:	evm.model.LG01.3485	evm.model.LG03.5207	3e-109
160- 3:	evm.model.LG01.3486	evm.model.LG03.5206	0
160- 4:	evm.model.LG01.3489	evm.model.LG03.5203	1e-176
160- 5:	evm.model.LG01.3492	evm.model.LG03.5191	5e-151
160- 6:	evm.model.LG01.3499	evm.model.LG03.5181	8e-104
## Alignment 161: score=284.0 e_value=4e-16 N=8 LG01&LG03 minus
161- 0:	evm.model.LG01.3972	evm.model.LG03.3898	7e-99
161- 1:	evm.model.LG01.3973	evm.model.LG03.3894	0
161- 2:	evm.model.LG01.3982	evm.model.LG03.3867	0
161- 3:	evm.model.LG01.3992	evm.model.LG03.3865	2e-07
161- 4:	evm.model.LG01.4019	evm.model.LG03.3859	1e-164
161- 5:	evm.model.LG01.4043	evm.model.LG03.3854	2e-66
161- 6:	evm.model.LG01.4070	evm.model.LG03.3848	0
161- 7:	evm.model.LG01.4073	evm.model.LG03.3838	0
## Alignment 162: score=256.0 e_value=2.1e-08 N=6 LG01&LG03 minus
162- 0:	evm.model.LG01.1956	evm.model.LG03.3666	6e-20
162- 1:	evm.model.LG01.1958	evm.model.LG03.3651	0
162- 2:	evm.model.LG01.1973	evm.model.LG03.3643	0
162- 3:	evm.model.LG01.1976	evm.model.LG03.3638	0
162- 4:	evm.model.LG01.1980	evm.model.LG03.3636	6e-121
162- 5:	evm.model.LG01.1985	evm.model.LG03.3625	0
## Alignment 163: score=350.0 e_value=7.3e-16 N=8 LG01&LG04 plus
163- 0:	evm.model.LG01.3551	evm.model.LG04.3954	2e-110
163- 1:	evm.model.LG01.3558	evm.model.LG04.3965	0
163- 2:	evm.model.LG01.3564	evm.model.LG04.3970	4e-68
163- 3:	evm.model.LG01.3573	evm.model.LG04.3982	8e-101
163- 4:	evm.model.LG01.3590	evm.model.LG04.3990	1e-22
163- 5:	evm.model.LG01.3591	evm.model.LG04.3991	7e-128
163- 6:	evm.model.LG01.3592	evm.model.LG04.3995	0
163- 7:	evm.model.LG01.3601	evm.model.LG04.4005	3e-29
## Alignment 164: score=495.0 e_value=5e-24 N=11 LG01&LG04 minus
164- 0:	evm.model.LG01.5403	evm.model.LG04.4999	0
164- 1:	evm.model.LG01.5413	evm.model.LG04.4996	4e-16
164- 2:	evm.model.LG01.5415	evm.model.LG04.4993	1e-127
164- 3:	evm.model.LG01.5422	evm.model.LG04.4984	4e-07
164- 4:	evm.model.LG01.5430	evm.model.LG04.4979	7e-32
164- 5:	evm.model.LG01.5431	evm.model.LG04.4974	2e-35
164- 6:	evm.model.LG01.5436	evm.model.LG04.4965	1e-108
164- 7:	evm.model.LG01.5443	evm.model.LG04.4961	8e-72
164- 8:	evm.model.LG01.5444	evm.model.LG04.4960	0
164- 9:	evm.model.LG01.5450	evm.model.LG04.4951	3e-130
164- 10:	evm.model.LG01.5455	evm.model.LG04.4945	2e-123
## Alignment 165: score=255.0 e_value=3.5e-11 N=6 LG01&LG04 minus
165- 0:	evm.model.LG01.2132	evm.model.LG04.3079	5e-13
165- 1:	evm.model.LG01.2144	evm.model.LG04.3058	1e-34
165- 2:	evm.model.LG01.2145	evm.model.LG04.3033	0
165- 3:	evm.model.LG01.2149	evm.model.LG04.3026	1e-20
165- 4:	evm.model.LG01.2150	evm.model.LG04.3023	1e-42
165- 5:	evm.model.LG01.2151	evm.model.LG04.3022	0
## Alignment 166: score=251.0 e_value=3.4e-08 N=6 LG01&LG04 minus
166- 0:	evm.model.LG01.5486	evm.model.LG04.4895	1e-41
166- 1:	evm.model.LG01.5496	evm.model.LG04.4877	7e-166
166- 2:	evm.model.LG01.5511	evm.model.LG04.4869	3e-112
166- 3:	evm.model.LG01.5517	evm.model.LG04.4863	1e-56
166- 4:	evm.model.LG01.5521	evm.model.LG04.4861	4e-55
166- 5:	evm.model.LG01.5534	evm.model.LG04.4851	1e-78
## Alignment 167: score=1342.0 e_value=4.5e-109 N=31 LG01&LG05 plus
167- 0:	evm.model.LG01.786	evm.model.LG05.3832	6e-178
167- 1:	evm.model.LG01.787	evm.model.LG05.3834	4e-113
167- 2:	evm.model.LG01.788	evm.model.LG05.3837	5e-22
167- 3:	evm.model.LG01.793	evm.model.LG05.3855	0
167- 4:	evm.model.LG01.795	evm.model.LG05.3859	1e-129
167- 5:	evm.model.LG01.806	evm.model.LG05.3888	3e-54
167- 6:	evm.model.LG01.808	evm.model.LG05.3896	0
167- 7:	evm.model.LG01.810	evm.model.LG05.3900	0
167- 8:	evm.model.LG01.812	evm.model.LG05.3903	9e-157
167- 9:	evm.model.LG01.814	evm.model.LG05.3905	3e-112
167- 10:	evm.model.LG01.818	evm.model.LG05.3914	7e-124
167- 11:	evm.model.LG01.819	evm.model.LG05.3915	2e-156
167- 12:	evm.model.LG01.820	evm.model.LG05.3933	3e-48
167- 13:	evm.model.LG01.822	evm.model.LG05.3940	9e-176
167- 14:	evm.model.LG01.823	evm.model.LG05.3952	5e-163
167- 15:	evm.model.LG01.824	evm.model.LG05.3961	0
167- 16:	evm.model.LG01.829	evm.model.LG05.3962	0
167- 17:	evm.model.LG01.833	evm.model.LG05.3976	1e-111
167- 18:	evm.model.LG01.834	evm.model.LG05.3977	2e-125
167- 19:	evm.model.LG01.835	evm.model.LG05.3996	0
167- 20:	evm.model.LG01.836	evm.model.LG05.3999	0
167- 21:	evm.model.LG01.841	evm.model.LG05.4000	4e-135
167- 22:	evm.model.LG01.842	evm.model.LG05.4001	0
167- 23:	evm.model.LG01.850	evm.model.LG05.4017	7e-153
167- 24:	evm.model.LG01.853	evm.model.LG05.4031	0
167- 25:	evm.model.LG01.855	evm.model.LG05.4035	0
167- 26:	evm.model.LG01.856	evm.model.LG05.4036	3e-180
167- 27:	evm.model.LG01.857	evm.model.LG05.4039	0
167- 28:	evm.model.LG01.860	evm.model.LG05.4063	0
167- 29:	evm.model.LG01.861	evm.model.LG05.4089	4e-28
167- 30:	evm.model.LG01.863	evm.model.LG05.4095	3e-56
## Alignment 168: score=314.0 e_value=2.7e-12 N=7 LG01&LG05 plus
168- 0:	evm.model.LG01.4039	evm.model.LG05.1764	5e-88
168- 1:	evm.model.LG01.4040	evm.model.LG05.1768	9e-15
168- 2:	evm.model.LG01.4042	evm.model.LG05.1769	0
168- 3:	evm.model.LG01.4043	evm.model.LG05.1781	4e-25
168- 4:	evm.model.LG01.4045	evm.model.LG05.1782	6e-168
168- 5:	evm.model.LG01.4056	evm.model.LG05.1783	2e-18
168- 6:	evm.model.LG01.4072	evm.model.LG05.1789	6e-19
## Alignment 169: score=284.0 e_value=4.9e-11 N=6 LG01&LG05 plus
169- 0:	evm.model.LG01.1572	evm.model.LG05.474	0
169- 1:	evm.model.LG01.1584	evm.model.LG05.480	2e-106
169- 2:	evm.model.LG01.1585	evm.model.LG05.483	2e-19
169- 3:	evm.model.LG01.1586	evm.model.LG05.485	2e-06
169- 4:	evm.model.LG01.1587	evm.model.LG05.487	6e-13
169- 5:	evm.model.LG01.1588	evm.model.LG05.489	3e-117
## Alignment 170: score=281.0 e_value=2.9e-08 N=6 LG01&LG05 plus
170- 0:	evm.model.LG01.3449	evm.model.LG05.284	6e-177
170- 1:	evm.model.LG01.3455	evm.model.LG05.292	2e-103
170- 2:	evm.model.LG01.3456	evm.model.LG05.293	0
170- 3:	evm.model.LG01.3457	evm.model.LG05.296	0
170- 4:	evm.model.LG01.3460	evm.model.LG05.306	0
170- 5:	evm.model.LG01.3461	evm.model.LG05.310	6e-42
## Alignment 171: score=852.0 e_value=2.4e-53 N=19 LG01&LG05 minus
171- 0:	evm.model.LG01.1153	evm.model.LG05.214	3e-167
171- 1:	evm.model.LG01.1161	evm.model.LG05.198	0
171- 2:	evm.model.LG01.1164	evm.model.LG05.182	0
171- 3:	evm.model.LG01.1170	evm.model.LG05.161	0
171- 4:	evm.model.LG01.1171	evm.model.LG05.159	9e-61
171- 5:	evm.model.LG01.1186	evm.model.LG05.146	0
171- 6:	evm.model.LG01.1190	evm.model.LG05.143	4e-69
171- 7:	evm.model.LG01.1194	evm.model.LG05.135	0
171- 8:	evm.model.LG01.1195	evm.model.LG05.132	2e-26
171- 9:	evm.model.LG01.1197	evm.model.LG05.125	7e-140
171- 10:	evm.model.LG01.1200	evm.model.LG05.123	9e-34
171- 11:	evm.model.LG01.1202	evm.model.LG05.120	2e-77
171- 12:	evm.model.LG01.1203	evm.model.LG05.119	0
171- 13:	evm.model.LG01.1206	evm.model.LG05.118	0
171- 14:	evm.model.LG01.1207	evm.model.LG05.111	0
171- 15:	evm.model.LG01.1212	evm.model.LG05.104	3e-164
171- 16:	evm.model.LG01.1215	evm.model.LG05.102	4e-112
171- 17:	evm.model.LG01.1216	evm.model.LG05.100	7e-64
171- 18:	evm.model.LG01.1220	evm.model.LG05.98	3e-102
## Alignment 172: score=335.0 e_value=1.3e-15 N=8 LG01&LG05 minus
172- 0:	evm.model.LG01.3228	evm.model.LG05.1787	3e-67
172- 1:	evm.model.LG01.3237	evm.model.LG05.1758	1e-11
172- 2:	evm.model.LG01.3242	evm.model.LG05.1753	1e-152
172- 3:	evm.model.LG01.3244	evm.model.LG05.1748	3e-140
172- 4:	evm.model.LG01.3245	evm.model.LG05.1734	4e-122
172- 5:	evm.model.LG01.3246	evm.model.LG05.1730	6e-54
172- 6:	evm.model.LG01.3248	evm.model.LG05.1729	2e-35
172- 7:	evm.model.LG01.3269	evm.model.LG05.1726	0
## Alignment 173: score=292.0 e_value=2.7e-12 N=7 LG01&LG05 minus
173- 0:	evm.model.LG01.2230	evm.model.LG05.1375	0
173- 1:	evm.model.LG01.2232	evm.model.LG05.1370	0
173- 2:	evm.model.LG01.2245	evm.model.LG05.1369	3e-128
173- 3:	evm.model.LG01.2246	evm.model.LG05.1360	3e-112
173- 4:	evm.model.LG01.2261	evm.model.LG05.1342	0
173- 5:	evm.model.LG01.2266	evm.model.LG05.1339	0
173- 6:	evm.model.LG01.2285	evm.model.LG05.1320	0
## Alignment 174: score=250.0 e_value=1.9e-11 N=6 LG01&LG05 minus
174- 0:	evm.model.LG01.930	evm.model.LG05.1265	6e-103
174- 1:	evm.model.LG01.931	evm.model.LG05.1264	1e-111
174- 2:	evm.model.LG01.932	evm.model.LG05.1258	2e-159
174- 3:	evm.model.LG01.936	evm.model.LG05.1238	1e-177
174- 4:	evm.model.LG01.955	evm.model.LG05.1214	2e-89
174- 5:	evm.model.LG01.956	evm.model.LG05.1205	0
## Alignment 175: score=666.0 e_value=2.5e-45 N=15 LG01&LG06 plus
175- 0:	evm.model.LG01.5377	evm.model.LG06.530	3e-60
175- 1:	evm.model.LG01.5380	evm.model.LG06.531	7e-120
175- 2:	evm.model.LG01.5381	evm.model.LG06.532	4e-138
175- 3:	evm.model.LG01.5389	evm.model.LG06.535	8e-124
175- 4:	evm.model.LG01.5392	evm.model.LG06.536	0
175- 5:	evm.model.LG01.5403	evm.model.LG06.541	0
175- 6:	evm.model.LG01.5418	evm.model.LG06.548	2e-75
175- 7:	evm.model.LG01.5439	evm.model.LG06.558	2e-68
175- 8:	evm.model.LG01.5442	evm.model.LG06.559	4e-75
175- 9:	evm.model.LG01.5443	evm.model.LG06.560	2e-96
175- 10:	evm.model.LG01.5444	evm.model.LG06.561	0
175- 11:	evm.model.LG01.5445	evm.model.LG06.571	0
175- 12:	evm.model.LG01.5449	evm.model.LG06.573	9e-46
175- 13:	evm.model.LG01.5450	evm.model.LG06.577	2e-152
175- 14:	evm.model.LG01.5468	evm.model.LG06.584	0
## Alignment 176: score=424.0 e_value=3.5e-17 N=9 LG01&LG06 plus
176- 0:	evm.model.LG01.6191	evm.model.LG06.394	0
176- 1:	evm.model.LG01.6193	evm.model.LG06.396	0
176- 2:	evm.model.LG01.6198	evm.model.LG06.400	1e-67
176- 3:	evm.model.LG01.6203	evm.model.LG06.401	0
176- 4:	evm.model.LG01.6207	evm.model.LG06.402	0
176- 5:	evm.model.LG01.6216	evm.model.LG06.411	3e-59
176- 6:	evm.model.LG01.6217	evm.model.LG06.413	2e-100
176- 7:	evm.model.LG01.6219	evm.model.LG06.416	1e-80
176- 8:	evm.model.LG01.6223	evm.model.LG06.417	4e-139
## Alignment 177: score=377.0 e_value=4.4e-18 N=9 LG01&LG06 plus
177- 0:	evm.model.LG01.5471	evm.model.LG06.617	1e-54
177- 1:	evm.model.LG01.5476	evm.model.LG06.622	0
177- 2:	evm.model.LG01.5494	evm.model.LG06.628	0
177- 3:	evm.model.LG01.5517	evm.model.LG06.651	7e-59
177- 4:	evm.model.LG01.5529	evm.model.LG06.664	0
177- 5:	evm.model.LG01.5532	evm.model.LG06.679	2e-177
177- 6:	evm.model.LG01.5533	evm.model.LG06.680	0
177- 7:	evm.model.LG01.5534	evm.model.LG06.682	1e-114
177- 8:	evm.model.LG01.5544	evm.model.LG06.695	0
## Alignment 178: score=272.0 e_value=8.9e-11 N=6 LG01&LG06 plus
178- 0:	evm.model.LG01.6393	evm.model.LG06.2403	2e-174
178- 1:	evm.model.LG01.6397	evm.model.LG06.2409	0
178- 2:	evm.model.LG01.6404	evm.model.LG06.2416	7e-39
178- 3:	evm.model.LG01.6410	evm.model.LG06.2435	5e-22
178- 4:	evm.model.LG01.6411	evm.model.LG06.2436	0
178- 5:	evm.model.LG01.6412	evm.model.LG06.2437	0
## Alignment 179: score=566.0 e_value=1.2e-34 N=14 LG01&LG06 minus
179- 0:	evm.model.LG01.6279	evm.model.LG06.834	1e-10
179- 1:	evm.model.LG01.6287	evm.model.LG06.814	0
179- 2:	evm.model.LG01.6291	evm.model.LG06.811	0
179- 3:	evm.model.LG01.6314	evm.model.LG06.803	4e-33
179- 4:	evm.model.LG01.6321	evm.model.LG06.800	6e-162
179- 5:	evm.model.LG01.6324	evm.model.LG06.796	0
179- 6:	evm.model.LG01.6328	evm.model.LG06.784	2e-111
179- 7:	evm.model.LG01.6331	evm.model.LG06.781	1e-63
179- 8:	evm.model.LG01.6350	evm.model.LG06.772	4e-59
179- 9:	evm.model.LG01.6356	evm.model.LG06.763	2e-155
179- 10:	evm.model.LG01.6370	evm.model.LG06.745	2e-95
179- 11:	evm.model.LG01.6371	evm.model.LG06.729	2e-92
179- 12:	evm.model.LG01.6377	evm.model.LG06.722	6e-60
179- 13:	evm.model.LG01.6381	evm.model.LG06.714	0
## Alignment 180: score=426.0 e_value=6.6e-28 N=10 LG01&LG06 minus
180- 0:	evm.model.LG01.5018	evm.model.LG06.127	0
180- 1:	evm.model.LG01.5040	evm.model.LG06.115	0
180- 2:	evm.model.LG01.5060	evm.model.LG06.113	1e-84
180- 3:	evm.model.LG01.5061	evm.model.LG06.112	0
180- 4:	evm.model.LG01.5069	evm.model.LG06.109	6e-85
180- 5:	evm.model.LG01.5083	evm.model.LG06.96	1e-42
180- 6:	evm.model.LG01.5084	evm.model.LG06.95	1e-171
180- 7:	evm.model.LG01.5100	evm.model.LG06.92	1e-51
180- 8:	evm.model.LG01.5101	evm.model.LG06.91	9e-83
180- 9:	evm.model.LG01.5102	evm.model.LG06.90	5e-113
## Alignment 181: score=398.0 e_value=4e-15 N=8 LG02&LG02 plus
181- 0:	evm.model.LG02.1732	evm.model.LG02.2415	1e-21
181- 1:	evm.model.LG02.1733	evm.model.LG02.2416	2e-31
181- 2:	evm.model.LG02.1734	evm.model.LG02.2417	0
181- 3:	evm.model.LG02.1735	evm.model.LG02.2418	0
181- 4:	evm.model.LG02.1736	evm.model.LG02.2419	0
181- 5:	evm.model.LG02.1737	evm.model.LG02.2420	0
181- 6:	evm.model.LG02.1739	evm.model.LG02.2422	0
181- 7:	evm.model.LG02.1741	evm.model.LG02.2423	7e-36
## Alignment 182: score=375.0 e_value=5.2e-22 N=8 LG02&LG02 plus
182- 0:	evm.model.LG02.3172	evm.model.LG02.3222	0
182- 1:	evm.model.LG02.3187	evm.model.LG02.3249	1e-59
182- 2:	evm.model.LG02.3188	evm.model.LG02.3250	4e-42
182- 3:	evm.model.LG02.3189	evm.model.LG02.3251	7e-61
182- 4:	evm.model.LG02.3190	evm.model.LG02.3252	2e-37
182- 5:	evm.model.LG02.3191	evm.model.LG02.3253	3e-143
182- 6:	evm.model.LG02.3192	evm.model.LG02.3254	2e-73
182- 7:	evm.model.LG02.3193	evm.model.LG02.3255	0
## Alignment 183: score=318.0 e_value=1.3e-11 N=7 LG02&LG02 plus
183- 0:	evm.model.LG02.2096	evm.model.LG02.4703	0
183- 1:	evm.model.LG02.2097	evm.model.LG02.4705	0
183- 2:	evm.model.LG02.2100	evm.model.LG02.4708	1e-96
183- 3:	evm.model.LG02.2101	evm.model.LG02.4709	1e-110
183- 4:	evm.model.LG02.2110	evm.model.LG02.4714	2e-40
183- 5:	evm.model.LG02.2132	evm.model.LG02.4721	3e-123
183- 6:	evm.model.LG02.2133	evm.model.LG02.4722	0
## Alignment 184: score=439.0 e_value=1.1e-17 N=9 LG02&LG02 minus
184- 0:	evm.model.LG02.1135	evm.model.LG02.2414	6e-122
184- 1:	evm.model.LG02.1143	evm.model.LG02.2412	9e-86
184- 2:	evm.model.LG02.1147	evm.model.LG02.2411	2e-67
184- 3:	evm.model.LG02.1148	evm.model.LG02.2409	8e-152
184- 4:	evm.model.LG02.1149	evm.model.LG02.2408	1e-19
184- 5:	evm.model.LG02.1150	evm.model.LG02.2407	6e-36
184- 6:	evm.model.LG02.1151	evm.model.LG02.2406	0
184- 7:	evm.model.LG02.1152	evm.model.LG02.2405	0
184- 8:	evm.model.LG02.1153	evm.model.LG02.2404	0
## Alignment 185: score=278.0 e_value=2.1e-11 N=6 LG02&LG02 minus
185- 0:	evm.model.LG02.2209	evm.model.LG02.4603	0
185- 1:	evm.model.LG02.2213	evm.model.LG02.4593	0
185- 2:	evm.model.LG02.2217	evm.model.LG02.4592	3e-40
185- 3:	evm.model.LG02.2220	evm.model.LG02.4591	7e-58
185- 4:	evm.model.LG02.2228	evm.model.LG02.4589	1e-34
185- 5:	evm.model.LG02.2230	evm.model.LG02.4587	4e-88
## Alignment 186: score=258.0 e_value=1.4e-10 N=6 LG02&LG02 minus
186- 0:	evm.model.LG02.1027	evm.model.LG02.2402	7e-50
186- 1:	evm.model.LG02.1043	evm.model.LG02.2384	2e-49
186- 2:	evm.model.LG02.1047	evm.model.LG02.2371	2e-131
186- 3:	evm.model.LG02.1050	evm.model.LG02.2370	3e-51
186- 4:	evm.model.LG02.1054	evm.model.LG02.2369	5e-96
186- 5:	evm.model.LG02.1057	evm.model.LG02.2358	0
## Alignment 187: score=375.0 e_value=1.3e-18 N=9 LG02&LG03 minus
187- 0:	evm.model.LG02.1714	evm.model.LG03.2469	9e-37
187- 1:	evm.model.LG02.1719	evm.model.LG03.2461	7e-63
187- 2:	evm.model.LG02.1733	evm.model.LG03.2457	1e-132
187- 3:	evm.model.LG02.1751	evm.model.LG03.2445	2e-100
187- 4:	evm.model.LG02.1762	evm.model.LG03.2433	0
187- 5:	evm.model.LG02.1777	evm.model.LG03.2430	4e-159
187- 6:	evm.model.LG02.1778	evm.model.LG03.2429	0
187- 7:	evm.model.LG02.1785	evm.model.LG03.2427	1e-40
187- 8:	evm.model.LG02.1795	evm.model.LG03.2424	1e-89
## Alignment 188: score=323.0 e_value=1.9e-13 N=8 LG02&LG03 minus
188- 0:	evm.model.LG02.1520	evm.model.LG03.5453	0
188- 1:	evm.model.LG02.1525	evm.model.LG03.5446	0
188- 2:	evm.model.LG02.1537	evm.model.LG03.5441	5e-134
188- 3:	evm.model.LG02.1542	evm.model.LG03.5439	0
188- 4:	evm.model.LG02.1558	evm.model.LG03.5429	1e-41
188- 5:	evm.model.LG02.1570	evm.model.LG03.5425	0
188- 6:	evm.model.LG02.1590	evm.model.LG03.5404	0
188- 7:	evm.model.LG02.1602	evm.model.LG03.5401	1e-51
## Alignment 189: score=1377.0 e_value=5.4e-108 N=32 LG02&LG04 plus
189- 0:	evm.model.LG02.1126	evm.model.LG04.18	0
189- 1:	evm.model.LG02.1134	evm.model.LG04.29	3e-34
189- 2:	evm.model.LG02.1141	evm.model.LG04.30	1e-40
189- 3:	evm.model.LG02.1154	evm.model.LG04.43	3e-41
189- 4:	evm.model.LG02.1171	evm.model.LG04.63	1e-113
189- 5:	evm.model.LG02.1172	evm.model.LG04.64	0
189- 6:	evm.model.LG02.1188	evm.model.LG04.68	8e-40
189- 7:	evm.model.LG02.1191	evm.model.LG04.71	3e-116
189- 8:	evm.model.LG02.1196	evm.model.LG04.85	0
189- 9:	evm.model.LG02.1200	evm.model.LG04.86	3e-43
189- 10:	evm.model.LG02.1202	evm.model.LG04.95	1e-62
189- 11:	evm.model.LG02.1207	evm.model.LG04.116	8e-84
189- 12:	evm.model.LG02.1211	evm.model.LG04.119	2e-12
189- 13:	evm.model.LG02.1217	evm.model.LG04.121	4e-108
189- 14:	evm.model.LG02.1220	evm.model.LG04.122	3e-92
189- 15:	evm.model.LG02.1223	evm.model.LG04.123	0
189- 16:	evm.model.LG02.1232	evm.model.LG04.141	6e-115
189- 17:	evm.model.LG02.1238	evm.model.LG04.162	7e-132
189- 18:	evm.model.LG02.1239	evm.model.LG04.165	1e-55
189- 19:	evm.model.LG02.1243	evm.model.LG04.170	1e-137
189- 20:	evm.model.LG02.1245	evm.model.LG04.171	4e-41
189- 21:	evm.model.LG02.1249	evm.model.LG04.174	0
189- 22:	evm.model.LG02.1251	evm.model.LG04.177	3e-10
189- 23:	evm.model.LG02.1253	evm.model.LG04.195	1e-83
189- 24:	evm.model.LG02.1258	evm.model.LG04.199	6e-65
189- 25:	evm.model.LG02.1261	evm.model.LG04.210	1e-85
189- 26:	evm.model.LG02.1268	evm.model.LG04.216	0
189- 27:	evm.model.LG02.1270	evm.model.LG04.219	0
189- 28:	evm.model.LG02.1279	evm.model.LG04.228	5e-42
189- 29:	evm.model.LG02.1280	evm.model.LG04.233	6e-180
189- 30:	evm.model.LG02.1281	evm.model.LG04.238	3e-119
189- 31:	evm.model.LG02.1290	evm.model.LG04.239	2e-44
## Alignment 190: score=1019.0 e_value=1.5e-69 N=23 LG02&LG04 plus
190- 0:	evm.model.LG02.3866	evm.model.LG04.3218	0
190- 1:	evm.model.LG02.3869	evm.model.LG04.3220	0
190- 2:	evm.model.LG02.3874	evm.model.LG04.3225	0
190- 3:	evm.model.LG02.3884	evm.model.LG04.3231	0
190- 4:	evm.model.LG02.3887	evm.model.LG04.3233	0
190- 5:	evm.model.LG02.3888	evm.model.LG04.3239	0
190- 6:	evm.model.LG02.3894	evm.model.LG04.3250	2e-50
190- 7:	evm.model.LG02.3896	evm.model.LG04.3251	0
190- 8:	evm.model.LG02.3899	evm.model.LG04.3254	0
190- 9:	evm.model.LG02.3912	evm.model.LG04.3281	1e-25
190- 10:	evm.model.LG02.3914	evm.model.LG04.3291	3e-89
190- 11:	evm.model.LG02.3921	evm.model.LG04.3294	3e-134
190- 12:	evm.model.LG02.3922	evm.model.LG04.3295	0
190- 13:	evm.model.LG02.3923	evm.model.LG04.3298	0
190- 14:	evm.model.LG02.3927	evm.model.LG04.3300	2e-93
190- 15:	evm.model.LG02.3928	evm.model.LG04.3304	0
190- 16:	evm.model.LG02.3931	evm.model.LG04.3311	6e-121
190- 17:	evm.model.LG02.3945	evm.model.LG04.3330	1e-22
190- 18:	evm.model.LG02.3947	evm.model.LG04.3340	0
190- 19:	evm.model.LG02.3959	evm.model.LG04.3344	4e-72
190- 20:	evm.model.LG02.3960	evm.model.LG04.3346	0
190- 21:	evm.model.LG02.3975	evm.model.LG04.3351	0
190- 22:	evm.model.LG02.3981	evm.model.LG04.3352	2e-56
## Alignment 191: score=590.0 e_value=3.6e-43 N=15 LG02&LG04 plus
191- 0:	evm.model.LG02.4039	evm.model.LG04.3386	1e-35
191- 1:	evm.model.LG02.4054	evm.model.LG04.3412	6e-135
191- 2:	evm.model.LG02.4058	evm.model.LG04.3435	0
191- 3:	evm.model.LG02.4065	evm.model.LG04.3438	0
191- 4:	evm.model.LG02.4085	evm.model.LG04.3439	2e-147
191- 5:	evm.model.LG02.4094	evm.model.LG04.3443	0
191- 6:	evm.model.LG02.4096	evm.model.LG04.3445	7e-138
191- 7:	evm.model.LG02.4097	evm.model.LG04.3447	9e-87
191- 8:	evm.model.LG02.4100	evm.model.LG04.3449	0
191- 9:	evm.model.LG02.4106	evm.model.LG04.3450	5e-84
191- 10:	evm.model.LG02.4121	evm.model.LG04.3456	0
191- 11:	evm.model.LG02.4147	evm.model.LG04.3478	7e-113
191- 12:	evm.model.LG02.4148	evm.model.LG04.3479	1e-177
191- 13:	evm.model.LG02.4176	evm.model.LG04.3486	7e-20
191- 14:	evm.model.LG02.4180	evm.model.LG04.3498	3e-62
## Alignment 192: score=316.0 e_value=2.6e-11 N=7 LG02&LG04 plus
192- 0:	evm.model.LG02.10	evm.model.LG04.3626	0
192- 1:	evm.model.LG02.12	evm.model.LG04.3632	3e-133
192- 2:	evm.model.LG02.25	evm.model.LG04.3642	7e-179
192- 3:	evm.model.LG02.33	evm.model.LG04.3643	8e-131
192- 4:	evm.model.LG02.35	evm.model.LG04.3646	2e-144
192- 5:	evm.model.LG02.41	evm.model.LG04.3647	0
192- 6:	evm.model.LG02.45	evm.model.LG04.3650	3e-53
## Alignment 193: score=313.0 e_value=3.8e-12 N=7 LG02&LG04 plus
193- 0:	evm.model.LG02.978	evm.model.LG04.260	0
193- 1:	evm.model.LG02.982	evm.model.LG04.275	1e-109
193- 2:	evm.model.LG02.987	evm.model.LG04.279	6e-175
193- 3:	evm.model.LG02.995	evm.model.LG04.282	0
193- 4:	evm.model.LG02.1007	evm.model.LG04.300	1e-85
193- 5:	evm.model.LG02.1010	evm.model.LG04.304	0
193- 6:	evm.model.LG02.1011	evm.model.LG04.305	1e-49
## Alignment 194: score=703.0 e_value=3.5e-45 N=16 LG02&LG04 minus
194- 0:	evm.model.LG02.1023	evm.model.LG04.1164	1e-133
194- 1:	evm.model.LG02.1037	evm.model.LG04.1157	8e-118
194- 2:	evm.model.LG02.1039	evm.model.LG04.1139	4e-152
194- 3:	evm.model.LG02.1045	evm.model.LG04.1128	2e-81
194- 4:	evm.model.LG02.1047	evm.model.LG04.1125	0
194- 5:	evm.model.LG02.1051	evm.model.LG04.1121	5e-32
194- 6:	evm.model.LG02.1056	evm.model.LG04.1116	0
194- 7:	evm.model.LG02.1062	evm.model.LG04.1109	0
194- 8:	evm.model.LG02.1064	evm.model.LG04.1100	4e-139
194- 9:	evm.model.LG02.1067	evm.model.LG04.1093	7e-28
194- 10:	evm.model.LG02.1073	evm.model.LG04.1074	1e-27
194- 11:	evm.model.LG02.1074	evm.model.LG04.1073	2e-11
194- 12:	evm.model.LG02.1077	evm.model.LG04.1063	0
194- 13:	evm.model.LG02.1080	evm.model.LG04.1062	1e-09
194- 14:	evm.model.LG02.1082	evm.model.LG04.1055	2e-16
194- 15:	evm.model.LG02.1090	evm.model.LG04.1049	1e-09
## Alignment 195: score=393.0 e_value=1.1e-19 N=9 LG02&LG04 minus
195- 0:	evm.model.LG02.903	evm.model.LG04.423	0
195- 1:	evm.model.LG02.909	evm.model.LG04.418	1e-78
195- 2:	evm.model.LG02.923	evm.model.LG04.407	0
195- 3:	evm.model.LG02.927	evm.model.LG04.406	2e-42
195- 4:	evm.model.LG02.928	evm.model.LG04.403	6e-113
195- 5:	evm.model.LG02.932	evm.model.LG04.381	0
195- 6:	evm.model.LG02.933	evm.model.LG04.371	2e-162
195- 7:	evm.model.LG02.938	evm.model.LG04.362	5e-144
195- 8:	evm.model.LG02.939	evm.model.LG04.360	0
## Alignment 196: score=305.0 e_value=6.4e-12 N=7 LG02&LG04 minus
196- 0:	evm.model.LG02.1506	evm.model.LG04.4171	0
196- 1:	evm.model.LG02.1530	evm.model.LG04.4161	9e-132
196- 2:	evm.model.LG02.1532	evm.model.LG04.4160	5e-150
196- 3:	evm.model.LG02.1540	evm.model.LG04.4157	5e-143
196- 4:	evm.model.LG02.1552	evm.model.LG04.4149	7e-116
196- 5:	evm.model.LG02.1553	evm.model.LG04.4148	4e-36
196- 6:	evm.model.LG02.1559	evm.model.LG04.4146	0
## Alignment 197: score=264.0 e_value=6.4e-11 N=6 LG02&LG04 minus
197- 0:	evm.model.LG02.615	evm.model.LG04.3701	0
197- 1:	evm.model.LG02.625	evm.model.LG04.3698	0
197- 2:	evm.model.LG02.627	evm.model.LG04.3694	6e-111
197- 3:	evm.model.LG02.629	evm.model.LG04.3684	4e-66
197- 4:	evm.model.LG02.630	evm.model.LG04.3681	2e-82
197- 5:	evm.model.LG02.652	evm.model.LG04.3660	8e-54
## Alignment 198: score=779.0 e_value=4.3e-55 N=19 LG02&LG05 plus
198- 0:	evm.model.LG02.2973	evm.model.LG05.2811	5e-93
198- 1:	evm.model.LG02.2979	evm.model.LG05.2813	0
198- 2:	evm.model.LG02.2985	evm.model.LG05.2833	0
198- 3:	evm.model.LG02.3000	evm.model.LG05.2841	5e-121
198- 4:	evm.model.LG02.3003	evm.model.LG05.2868	1e-80
198- 5:	evm.model.LG02.3004	evm.model.LG05.2872	0
198- 6:	evm.model.LG02.3023	evm.model.LG05.2908	1e-70
198- 7:	evm.model.LG02.3025	evm.model.LG05.2930	0
198- 8:	evm.model.LG02.3038	evm.model.LG05.2941	0
198- 9:	evm.model.LG02.3039	evm.model.LG05.2949	4e-70
[truncated: 776 more rows]

## Sheet: Supplementary Table S8
Supplementary Table S8 The comparison of genome size and gene number of Plantago major and other angiosperms
Species	Genome size (Mb)	Number of genes	Number of genes in species-specific families	Number of unique gene families
Lamiales
Plantago major	671.27	31654	4480	810
Striga asiatica	471.56	33426	5874	1973
Salvia splendens	809.16	53354	5032	1262
Erythranthe guttata	322.17	31861	1683	324
Handroanthus impetiginous	503.29	30271	1132	344
Sesamum indicum	258.87	35410	883	195
Genlisea aurea	43.36	17685	457	155
Dorcoceras hygrometricum	1521.36	47778	24924	679
Olea europaea	1318.65	58334	4224	921
Widely-distributed species
Ipomoea nil	735.23	51054	4710	882
Mikania micrantha	1790.64	46329	10157	1571
Ricinus communis	350.62	28583	857	294
Arabidopsis thaliana	119.67	48265	8332	1930
Abrus precatorius	347.23	40048	1507	384
Fragaria vesca	214.37	31387	3152	765
Setaria viridis	396.45	39206	9211	1384

## Sheet: Supplementary Table S9
Supplementary Table S9 All identified PmHISNs and their expression in RNA-Seq.
Arabidopsis Gene	Arabidopsis Locus	P. major Locus	P. major Locus	e-value	Leaf 1-FPKM	Leaf 2-FPKM	Leaf 3-FPKM	Root 1-FPKM	Root 2-FPKM	Root 3-FPKM	Seed 1-FPKM	Seed 2-FPKM	Seed 3-FPKM
AtHISN1A	AT1G58080	PmHISN1A	LG06.1131	0	54.7084	68.6752	80.3991	22.1935	35.7614	34.4762	12.5363	33.9695	46.0806
AtHISN1B	AT1G09795	PmHISN1B	LG05.986	0	31.6704	24.2733	27.4968	22.5382	24.6258	26.629	1.54157	12.4642	13.1782
AtHISN2	AT1G31860	PmHISN2	LG04.4921	4e-120	21.6613	20.6301	26.0922	13.7086	20.5035	13.0817	3.92744	14.494	18.3237
AtHISN3	AT2G36230	PmHISN3A	LG01.5679	2e-151	9.21184	7.48213	11.8333	1.66678	1.37329	2.00927	0.693345	4.14978	4.59651
	AT2G36230	PmHISN3B	LG03.4142	1e-148	1.07506	0.623865	2.00662	0	0.580763	0.769558	0	1.0703	1.72728
AtHISN4	AT4G26900	PmHISN4	LG06.3238	0	20.4579	19.3109	17.1783	19.4144	22.4335	17.7314	9.65647	15.9984	19.552
AtHISN5A	AT3G22425	PmHISN5	LG01.4174	6e-125	11.9111	24.9965	29.6862	18.6327	28.5879	26.9196	16.7326	18.6187	23.0252
AtHISN5B	AT4G14910			1e-120
AtHISN6A	AT5G10330	PmHISN6	LG02.3515	0	38.4252	40.218	58.3345	29.138	34.9415	32.7013	5.28239	21.2519	22.6098
AtHISN6B	AT1G71920			0
AtHISN7	AT4G39120	PmHISN7	LG01.4789		10.2819	14.9737	15.9469	28.7252	29.6592	33.6156	17.1874	27.3832	18.5776
AtHISN8	AT5G63890	PmHISN8	LG02.1456	0	6.3158	10.438	11.6626	11.9055	20.5737	19.6494	6.19681	6.21539	8.10491
